# Supplementary material for: Synthesis of Polysubstituted Ferrocenesulfoxides
Source: Molecules. 2022 Mar 9;27(6):1798. doi: 10.3390/molecules27061798 (PMC8955965; doi:10.3390/molecules27061798)
Supplement: Supplementary file 1 [file molecules-27-01798-s001.zip]

Archive with 3 entries (3 files):
- checkcif.pdf
- CIF_files_global.cif
- SM_sulfoxides 2.pdf
