# Supplementary material for: Synthesis of Polysubstituted Ferrocenesulfoxides
Source: Molecules. 2022 Mar 9;27(6):1798. doi: 10.3390/molecules27061798 (PMC8955965; doi:10.3390/molecules27061798)
Supplement: Supplementary file 1 [file molecules-27-01798-s001.zip › CIF_files_global.cif]

################################################################################
#                                                                              #
#          GLOBAL CIF FILE FOR MULTIPLE STRUCTURES DEPOSITION AT CCDC          #
#                 (https://www.ccdc.cam.ac.uk/deposit/upload)                  #
#                                                                              #
################################################################################


data_global


#------------------------------------------------------------------------------#
#                             AUTHORS INFORMATIONS                             #
#------------------------------------------------------------------------------#
 

loop_
_publ_author_name
_publ_author_address


  'WEN, Min'
;
  Univ Rennes, CNRS, ISCR (Institut des Sciences Chimiques de Rennes) UMR 6226
  F-35000 Rennes, France
;


  'ERB, William'
;
  Univ Rennes, CNRS, ISCR (Institut des Sciences Chimiques de Rennes) UMR 6226
  F-35000 Rennes, France
;


  'MONGIN, Florence'
;
  Univ Rennes, CNRS, ISCR (Institut des Sciences Chimiques de Rennes) UMR 6226
  F-35000 Rennes, France
;


  'HALAUKO, Yury S.'
;
  UNESCO Chair of Belarusian State University, 14 Leningradskaya Str., Minsk 220030, Belarus
;


  'IVASHKEVICH, Oleg A.'
;
  UNESCO Chair of Belarusian State University, 14 Leningradskaya Str., Minsk 220030, Belarus
;


  'MATULIS, Vadim E.'
;
  Research Institute for Physico-Chemical Problems of Belarusian State University, 14 Leningradskaya Str., Minsk 220030, Belarus
;


  'ROISNEL, Thierry'
;
  Univ Rennes, CNRS, ISCR (Institut des Sciences Chimiques de Rennes) UMR 6226
  F-35000 Rennes, France
;


#------------------------------------------------------------------------------#
#                                  Compound 1                                  #
#------------------------------------------------------------------------------#

data_MW4852

#------------------------------------------------------------------------------#
# Date of experiment: 27 septembre 2021                                        #
#------------------------------------------------------------------------------#


#------------------------------------------------------------------------------#
#                             CHEMICAL INFORMATION                             #
#------------------------------------------------------------------------------#

_chemical_name_systematic
;
 ?
;
_chemical_formula_moiety              'C20 H18 Fe2 O S'
_chemical_formula_sum                 'C20 H18 Fe2 O S'
_chemical_formula_weight               418.10
_chemical_compound_source             'synthesis as described'

#------------------------------------------------------------------------------#
#                    SPACE GROUP AND UNIT CELL INFORMATION                     #
#------------------------------------------------------------------------------#

_space_group_crystal_system              monoclinic
_space_group_name_H-M_alt                'P 21/c'
_space_group_name_Hall                   '-P 2ybc'
_space_group_IT_number                    14
loop_
  _space_group_symop_operation_xyz
 'x, y, z'
 '-x, y+1/2, -z+1/2'
 '-x, -y, -z'
 'x, -y-1/2, z-1/2'

_cell_length_a                         10.8267(7)
_cell_length_b                         10.0035(5)
_cell_length_c                         15.0821(7)
_cell_angle_alpha                      90
_cell_angle_beta                       99.897(2)
_cell_angle_gamma                      90
_cell_volume                           1609.16(15)
_cell_formula_units_Z                  4
_cell_measurement_temperature          150(2)
_cell_measurement_reflns_used          4184
_cell_measurement_theta_min            2.4545
_cell_measurement_theta_max            27.4584
_cell_measurement_wavelength           0.710730


#------------------------------------------------------------------------------#
#                              ORIENTATION MATRIX                              #
#------------------------------------------------------------------------------#

_diffrn_orient_matrix_UB_11  -0.0110597
_diffrn_orient_matrix_UB_21   0.0928744
_diffrn_orient_matrix_UB_31   0.0065542
_diffrn_orient_matrix_UB_12   0.0898335
_diffrn_orient_matrix_UB_22   0.0076504
_diffrn_orient_matrix_UB_32   0.0431798
_diffrn_orient_matrix_UB_13   0.0266500
_diffrn_orient_matrix_UB_23   0.0190027
_diffrn_orient_matrix_UB_33  -0.0588109


#------------------------------------------------------------------------------#
#                             CRYSTAL INFORMATION                              #
#------------------------------------------------------------------------------#

_exptl_crystal_description             prism
_exptl_crystal_colour                  orange
_exptl_crystal_size_max                0.590
_exptl_crystal_size_mid                0.540
_exptl_crystal_size_min                0.120
_exptl_crystal_density_meas            ?
_exptl_crystal_density_diffrn          1.726
_exptl_crystal_density_method          ?
_exptl_crystal_F_000                   856
_exptl_special_details
;
 ?
;

#------------------------------------------------------------------------------#
#                            ABSORPTION CORRECTION                             #
#------------------------------------------------------------------------------#

_exptl_absorpt_coefficient_mu                         1.935
_exptl_absorpt_correction_type                       multi-scan
_exptl_absorpt_process_details
;
  [Sheldrick, G.M. (2014). SADABS Bruker AXS Inc., Madison, Wisconsin, USA]
;
_exptl_absorpt_correction_T_min                         0.568
_exptl_absorpt_correction_T_max                         0.793

#------------------------------------------------------------------------------#
#                               DATA COLLECTION                                #
#------------------------------------------------------------------------------#

# Software                   : BIS 2014.5.0.0/23-May-2014 && APEX2_2014.11-0   #
# Number of scans            :        4                                        #
# Total number of frames     :      313                                        #
# Total length of scans      :   313.00 (deg.)                                 #
# Rotation speed             :     5.00 sec./deg.                              #
# Total exposition time      :         26.1 min.                               #
#                                                                              #
#    Scan  Time(s) Width DX(mm) Frames Range 2Theta  Omega    Phi    Chi  T(K) #
#..............................................................................#
#                                                                              #
#  1 Omega    5.0  1.00    35.0    93   93.0  344.0  343.3   88.1  331.7 150.0 #
#  2 Omega    5.0  1.00    35.0    93   93.0  344.0  343.0  303.2  332.3 150.0 #
#  3 Omega    5.0  1.00    35.0    34   34.0  344.0  311.8  128.4   43.4 150.0 #
#  4 Omega    5.0  1.00    35.0    93   93.0  344.0  343.7  175.9  330.7 150.0 #
#                                                                              #
#..............................................................................#

_diffrn_measurement_device_type         'APEXII Bruker-AXS'
_diffrn_measurement_method              'CCD rotation images, thin slices'
_diffrn_detector                        CCD-LDI-APEX2
_diffrn_detector_area_resol_mean        10.4167
_diffrn_ambient_temperature             150(2)
_diffrn_radiation_wavelength            0.71073
_diffrn_radiation_type                  MoK\a
_diffrn_radiation_probe                 x-ray
_diffrn_radiation_source                'fine-focus sealed tube'
_diffrn_radiation_monochromator         graphite
_diffrn_source_current                  1.0
_diffrn_source_voltage                  50.0
_diffrn_source_power                    50.0
_diffrn_reflns_av_uneti/neti            0.0391
_diffrn_reflns_av_r_equivalents         0.0339
_diffrn_reflns_number                   11577
_diffrn_reflns_limit_h_min             -14
_diffrn_reflns_limit_h_max              14
_diffrn_reflns_limit_k_min             -12
_diffrn_reflns_limit_k_max              12
_diffrn_reflns_limit_l_min             -19
_diffrn_reflns_limit_l_max              19
_diffrn_reflns_theta_min                2.454
_diffrn_reflns_theta_max                27.518
_diffrn_reflns_theta_full               25.242
_diffrn_measured_fraction_theta_full    0.998
_diffrn_measured_fraction_theta_max     0.989
_reflns_number_total                    3652
_reflns_number_gt                       3057
_reflns_threshold_expression            >2sigma(I)

_reflns_special_details
;
Reflections were merged by SHELXL according to the crystal class for the
calculation of statistics and refinement.

;

#------------------------------------------------------------------------------#
#                            COMPUTER PROGRAMS USED                            #
#------------------------------------------------------------------------------#

_computing_data_collection       'Bruker APEX3 (Bruker, 2015)'
_computing_cell_refinement       'APEX3 (Bruker, 2015)'
_computing_data_reduction        'SAINT (Bruker, 2014)'
_computing_structure_solution    'SHELXT 2018_2 (Sheldrick, 2018)'
_computing_structure_refinement  'SHELXL-2018_3 (Sheldrick, 2018)'
_computing_molecular_graphics
;
   'SXGRAPH (L. Farrugia, 1999), Mercury (CSD, 2020)'
;
_computing_publication_material   'CRYSCALC (T. Roisnel, local program, 2021)'

#------------------------------------------------------------------------------#
#                            REFINEMENT INFORMATION                            #
#------------------------------------------------------------------------------#

_refine_special_details
;
Refinement of F^2^ against ALL reflections.  The weighted R-factor wR and
goodness of fit S are based on F^2^, conventional R-factors R are based
on F, with F set to zero for negative F^2^. The threshold expression of
F^2^ > 2sigma(F^2^) is used only for calculating R-factors(gt) etc. and is
not relevant to the choice of reflections for refinement.  R-factors based
on F^2^ are statistically about twice as large as those based on F, and R-
factors based on ALL data will be even larger.
;
_refine_ls_structure_factor_coef        Fsqd
_refine_ls_matrix_type                  full
_refine_ls_weighting_scheme             calc
_refine_ls_weighting_details
        'w=1/[\s^2^(Fo^2^)+(0.0283P)^2^+0.5718P] where P=(Fo^2^+2Fc^2^)/3'
_atom_sites_solution_primary            dual
_atom_sites_solution_secondary          difmap
_atom_sites_solution_hydrogens          geom
_refine_ls_hydrogen_treatment           constr
_refine_ls_extinction_method            none
_refine_ls_extinction_coef              .
_refine_ls_number_reflns                3652
_refine_ls_number_parameters            217
_refine_ls_number_restraints            0
_refine_ls_R_factor_all                 0.0393
_refine_ls_R_factor_gt                  0.0302
_refine_ls_wR_factor_ref                0.0707
_refine_ls_wR_factor_gt                 0.0668
_refine_ls_goodness_of_fit_ref          1.053
_refine_ls_restrained_S_all             1.053
_refine_ls_shift/su_max                 0.003
_refine_ls_shift/su_mean                0.000
_refine_diff_density_max                0.668
_refine_diff_density_min               -0.437
_refine_diff_density_rms                0.077

#------------------------------------------------------------------------------#
#               ATOMIC TYPES, COORDINATES AND THERMAL PARAMETERS               #
#------------------------------------------------------------------------------#

loop_
    _atom_type_symbol
    _atom_type_description
    _atom_type_scat_dispersion_real
    _atom_type_scat_dispersion_imag
    _atom_type_scat_source
C   C    0.0033  0.0016  'International Tables Vol C Tables 4.2.6.8 and 6.1.1.4'
H   H    0.0000  0.0000  'International Tables Vol C Tables 4.2.6.8 and 6.1.1.4'
Fe  Fe   0.3463  0.8444  'International Tables Vol C Tables 4.2.6.8 and 6.1.1.4'
O   O    0.0106  0.0060  'International Tables Vol C Tables 4.2.6.8 and 6.1.1.4'
S   S    0.1246  0.1234  'International Tables Vol C Tables 4.2.6.8 and 6.1.1.4'

loop_
    _atom_site_label
    _atom_site_type_symbol
    _atom_site_fract_x
    _atom_site_fract_y
    _atom_site_fract_z
    _atom_site_U_iso_or_equiv
    _atom_site_adp_type
    _atom_site_occupancy
    _atom_site_site_symmetry_order
    _atom_site_calc_flag
    _atom_site_refinement_flags_posn
    _atom_site_refinement_flags_adp
    _atom_site_refinement_flags_occupancy
    _atom_site_disorder_assembly
    _atom_site_disorder_group
C1  C    0.3875(2)    0.9183(2)    0.37832(15)  0.0246(5)   Uani 1 1 d    . . . . .
H1  H    0.455665     0.977238     0.376078     0.030       Uiso 1 1 calc R U . . .
C2  C    0.3760(2)    0.8281(2)    0.44914(14)  0.0205(5)   Uani 1 1 d    . . . . .
H2  H    0.435002     0.816802     0.502996     0.025       Uiso 1 1 calc R U . . .
C3  C    0.2612(2)    0.7576(2)    0.42577(15)  0.0200(5)   Uani 1 1 d    . . . . .
H3  H    0.229959     0.690732     0.460830     0.024       Uiso 1 1 calc R U . . .
C4  C    0.2019(2)    0.8050(2)    0.34067(15)  0.0239(5)   Uani 1 1 d    . . . . .
H4  H    0.123613     0.775198     0.308452     0.029       Uiso 1 1 calc R U . . .
C5  C    0.2790(2)    0.9045(2)    0.31166(15)  0.0261(5)   Uani 1 1 d    . . . . .
H5  H    0.261002     0.953413     0.256985     0.031       Uiso 1 1 calc R U . . .
C6  C    0.5253(2)    0.7007(2)    0.26894(14)  0.0189(5)   Uani 1 1 d    . . . . .
H6  H    0.588904     0.764335     0.263940     0.023       Uiso 1 1 calc R U . . .
C7  C    0.4120(2)    0.6813(2)    0.20662(14)  0.0226(5)   Uani 1 1 d    . . . . .
H7  H    0.386287     0.730572     0.152776     0.027       Uiso 1 1 calc R U . . .
C8  C    0.3438(2)    0.5753(2)    0.23878(14)  0.0226(5)   Uani 1 1 d    . . . . .
H8  H    0.265292     0.541272     0.209673     0.027       Uiso 1 1 calc R U . . .
C9  C    0.4129(2)    0.5292(2)    0.32168(14)  0.0182(5)   Uani 1 1 d    . . . . .
H9  H    0.388804     0.459750     0.358126     0.022       Uiso 1 1 calc R U . . .
C10 C    0.5256(2)    0.60680(19)  0.34030(13)  0.0154(4)   Uani 1 1 d    . . . . .
C11 C    0.8903(2)    0.6075(2)    0.62963(15)  0.0260(5)   Uani 1 1 d    . . . . .
H11 H    0.841895     0.527803     0.624464     0.031       Uiso 1 1 calc R U . . .
C12 C    1.0059(2)    0.6260(2)    0.59931(14)  0.0237(5)   Uani 1 1 d    . . . . .
H12 H    1.048351     0.560852     0.569957     0.028       Uiso 1 1 calc R U . . .
C13 C    1.0474(2)    0.7585(2)    0.62026(16)  0.0248(5)   Uani 1 1 d    . . . . .
H13 H    1.122568     0.797321     0.607688     0.030       Uiso 1 1 calc R U . . .
C14 C    0.9569(2)    0.8228(2)    0.66331(15)  0.0266(5)   Uani 1 1 d    . . . . .
H14 H    0.960765     0.912457     0.684445     0.032       Uiso 1 1 calc R U . . .
C15 C    0.8596(2)    0.7296(2)    0.66922(15)  0.0269(5)   Uani 1 1 d    . . . . .
H15 H    0.786935     0.745879     0.695031     0.032       Uiso 1 1 calc R U . . .
C16 C    0.8456(2)    0.7288(2)    0.40177(14)  0.0186(5)   Uani 1 1 d    . . . . .
H16 H    0.880873     0.659689     0.370809     0.022       Uiso 1 1 calc R U . . .
C17 C    0.8969(2)    0.8584(2)    0.42186(14)  0.0219(5)   Uani 1 1 d    . . . . .
H17 H    0.973087     0.891125     0.406849     0.026       Uiso 1 1 calc R U . . .
C18 C    0.8144(2)    0.9306(2)    0.46831(15)  0.0225(5)   Uani 1 1 d    . . . . .
H18 H    0.825623     1.020200     0.489041     0.027       Uiso 1 1 calc R U . . .
C19 C    0.7129(2)    0.8463(2)    0.47835(14)  0.0200(5)   Uani 1 1 d    . . . . .
H19 H    0.644614     0.868626     0.507575     0.024       Uiso 1 1 calc R U . . .
C20 C    0.7314(2)    0.72165(19)  0.43673(14)  0.0159(4)   Uani 1 1 d    . . . . .
Fe1 Fe   0.37389(3)   0.72793(3)   0.33069(2)   0.01393(9)  Uani 1 1 d    . . . . .
Fe2 Fe   0.87603(3)   0.76104(3)   0.53791(2)   0.01495(9)  Uani 1 1 d    . . . . .
O1  O    0.71712(16)  0.46209(14)  0.41609(10)  0.0261(4)   Uani 1 1 d    . . . . .
S1  S    0.63839(5)   0.57630(5)   0.43783(3)   0.01639(12) Uani 1 1 d    . . . . .

loop_
    _atom_site_aniso_label
    _atom_site_aniso_U_11
    _atom_site_aniso_U_22
    _atom_site_aniso_U_33
    _atom_site_aniso_U_23
    _atom_site_aniso_U_13
    _atom_site_aniso_U_12
C1   0.0335(15)   0.0156(10)   0.0283(13)  -0.0072(9)    0.0157(11)  -0.0012(10)
C2   0.0234(13)   0.0235(11)   0.0146(11)  -0.0070(9)    0.0032(9)    0.0027(9)
C3   0.0232(13)   0.0193(10)   0.0197(12)  -0.0012(8)    0.0095(10)   0.0010(9)
C4   0.0169(12)   0.0316(12)   0.0226(12)  -0.0080(10)   0.0018(10)   0.0076(10)
C5   0.0370(15)   0.0225(11)   0.0203(12)   0.0036(9)    0.0090(11)   0.0160(11)
C6   0.0212(12)   0.0213(10)   0.0156(11)   0.0005(8)    0.0075(9)    0.0044(9)
C7   0.0257(13)   0.0305(12)   0.0113(11)  -0.0026(9)    0.0018(9)    0.0104(10)
C8   0.0199(13)   0.0251(11)   0.0201(12)  -0.0113(9)   -0.0045(9)    0.0054(9)
C9   0.0197(12)   0.0140(10)   0.0201(11)  -0.0051(8)    0.0009(9)    0.0009(8)
C10  0.0147(11)   0.0166(10)   0.0141(10)  -0.0044(8)    0.0004(8)    0.0040(8)
C11  0.0282(14)   0.0272(12)   0.0207(12)   0.0058(9)   -0.0016(10)  -0.0038(10)
C12  0.0218(13)   0.0261(12)   0.0206(12)   0.0026(9)   -0.0036(10)   0.0073(10)
C13  0.0164(12)   0.0336(13)   0.0208(12)   0.0062(10)  -0.0066(10)  -0.0042(10)
C14  0.0333(15)   0.0269(12)   0.0163(12)  -0.0053(9)   -0.0050(10)   0.0004(11)
C15  0.0247(14)   0.0409(14)   0.0143(12)   0.0017(10)   0.0015(10)   0.0002(11)
C16  0.0209(12)   0.0213(11)   0.0129(11)   0.0012(8)    0.0011(9)    0.0025(9)
C17  0.0211(13)   0.0243(11)   0.0192(12)   0.0056(9)    0.0002(9)   -0.0027(10)
C18  0.0241(13)   0.0173(10)   0.0228(12)   0.0011(9)   -0.0054(10)   0.0009(9)
C19  0.0175(12)   0.0198(10)   0.0205(11)  -0.0028(9)   -0.0028(9)    0.0047(9)
C20  0.0155(11)   0.0159(10)   0.0140(11)  -0.0015(8)   -0.0037(8)    0.0013(8)
Fe1  0.01489(17)  0.01478(15)  0.01175(17) -0.00148(11)  0.00121(12)  0.00278(12)
Fe2  0.01338(17)  0.01664(15)  0.01374(17) -0.00095(11) -0.00072(12)  0.00048(12)
O1   0.0245(10)   0.0199(8)    0.0316(9)   -0.0002(7)   -0.0013(7)    0.0063(7)
S1   0.0162(3)    0.0165(2)    0.0149(3)    0.00017(19) -0.0017(2)    0.0009(2)


#------------------------------------------------------------------------------#
#                              MOLECULAR GEOMETRY                              #
#------------------------------------------------------------------------------#

_geom_special_details
;
 All esds (except the esd in the dihedral angle between two l.s. planes)
 are estimated using the full covariance matrix.  The cell esds are taken
 into account individually in the estimation of esds in distances, angles
 and torsion angles; correlations between esds in cell parameters are only
 used when they are defined by crystal symmetry.  An approximate (isotropic)
 treatment of cell esds is used for estimating esds involving l.s. planes.
;
loop_
    _geom_bond_atom_site_label_1
    _geom_bond_atom_site_label_2
    _geom_bond_distance
    _geom_bond_site_symmetry_2
    _geom_bond_publ_flag
C1   C5   1.416(3)    .           ?
C1   C2   1.420(3)    .           ?
C1   Fe1  2.032(2)    .           ?
C1   H1   0.9500      .           ?
C2   C3   1.419(3)    .           ?
C2   Fe1  2.045(2)    .           ?
C2   H2   0.9500      .           ?
C3   C4   1.415(3)    .           ?
C3   Fe1  2.058(2)    .           ?
C3   H3   0.9500      .           ?
C4   C5   1.415(3)    .           ?
C4   Fe1  2.045(2)    .           ?
C4   H4   0.9500      .           ?
C5   Fe1  2.039(2)    .           ?
C5   H5   0.9500      .           ?
C6   C7   1.425(3)    .           ?
C6   C10  1.428(3)    .           ?
C6   Fe1  2.038(2)    .           ?
C6   H6   0.9500      .           ?
C7   C8   1.423(3)    .           ?
C7   Fe1  2.038(2)    .           ?
C7   H7   0.9500      .           ?
C8   C9   1.419(3)    .           ?
C8   Fe1  2.050(2)    .           ?
C8   H8   0.9500      .           ?
C9   C10  1.432(3)    .           ?
C9   Fe1  2.041(2)    .           ?
C9   H9   0.9500      .           ?
C10  S1   1.769(2)    .           ?
C10  Fe1  2.026(2)    .           ?
C11  C12  1.417(3)    .           ?
C11  C15  1.424(3)    .           ?
C11  Fe2  2.055(2)    .           ?
C11  H11  0.9500      .           ?
C12  C13  1.417(3)    .           ?
C12  Fe2  2.052(2)    .           ?
C12  H12  0.9500      .           ?
C13  C14  1.419(3)    .           ?
C13  Fe2  2.048(2)    .           ?
C13  H13  0.9500      .           ?
C14  C15  1.421(3)    .           ?
C14  Fe2  2.039(2)    .           ?
C14  H14  0.9500      .           ?
C15  Fe2  2.043(2)    .           ?
C15  H15  0.9500      .           ?
C16  C17  1.423(3)    .           ?
C16  C20  1.427(3)    .           ?
C16  Fe2  2.048(2)    .           ?
C16  H16  0.9500      .           ?
C17  C18  1.423(3)    .           ?
C17  Fe2  2.049(2)    .           ?
C17  H17  0.9500      .           ?
C18  C19  1.415(3)    .           ?
C18  Fe2  2.045(2)    .           ?
C18  H18  0.9500      .           ?
C19  C20  1.425(3)    .           ?
C19  Fe2  2.027(2)    .           ?
C19  H19  0.9500      .           ?
C20  S1   1.770(2)    .           ?
C20  Fe2  2.028(2)    .           ?
O1   S1   1.4952(16)  .           ?

loop_
    _geom_angle_atom_site_label_1
    _geom_angle_atom_site_label_2
    _geom_angle_atom_site_label_3
    _geom_angle
    _geom_angle_site_symmetry_1
    _geom_angle_site_symmetry_3
    _geom_angle_publ_flag
C5   C1   C2   107.6(2)     .       .       ?
C5   C1   Fe1   69.91(12)   .       .       ?
C2   C1   Fe1   70.12(12)   .       .       ?
C5   C1   H1   126.2        .       .       ?
C2   C1   H1   126.2        .       .       ?
Fe1  C1   H1   125.4        .       .       ?
C3   C2   C1   108.4(2)     .       .       ?
C3   C2   Fe1   70.24(12)   .       .       ?
C1   C2   Fe1   69.11(12)   .       .       ?
C3   C2   H2   125.8        .       .       ?
C1   C2   H2   125.8        .       .       ?
Fe1  C2   H2   126.4        .       .       ?
C4   C3   C2   107.4(2)     .       .       ?
C4   C3   Fe1   69.33(13)   .       .       ?
C2   C3   Fe1   69.28(12)   .       .       ?
C4   C3   H3   126.3        .       .       ?
C2   C3   H3   126.3        .       .       ?
Fe1  C3   H3   126.7        .       .       ?
C3   C4   C5   108.5(2)     .       .       ?
C3   C4   Fe1   70.32(13)   .       .       ?
C5   C4   Fe1   69.50(13)   .       .       ?
C3   C4   H4   125.8        .       .       ?
C5   C4   H4   125.8        .       .       ?
Fe1  C4   H4   126.0        .       .       ?
C4   C5   C1   108.1(2)     .       .       ?
C4   C5   Fe1   69.95(12)   .       .       ?
C1   C5   Fe1   69.38(12)   .       .       ?
C4   C5   H5   126.0        .       .       ?
C1   C5   H5   126.0        .       .       ?
Fe1  C5   H5   126.3        .       .       ?
C7   C6   C10  107.28(19)   .       .       ?
C7   C6   Fe1   69.54(12)   .       .       ?
C10  C6   Fe1   68.97(12)   .       .       ?
C7   C6   H6   126.4        .       .       ?
C10  C6   H6   126.4        .       .       ?
Fe1  C6   H6   126.7        .       .       ?
C8   C7   C6   108.38(19)   .       .       ?
C8   C7   Fe1   70.07(12)   .       .       ?
C6   C7   Fe1   69.53(12)   .       .       ?
C8   C7   H7   125.8        .       .       ?
C6   C7   H7   125.8        .       .       ?
Fe1  C7   H7   126.2        .       .       ?
C9   C8   C7   108.4(2)     .       .       ?
C9   C8   Fe1   69.37(11)   .       .       ?
C7   C8   Fe1   69.18(12)   .       .       ?
C9   C8   H8   125.8        .       .       ?
C7   C8   H8   125.8        .       .       ?
Fe1  C8   H8   127.2        .       .       ?
C8   C9   C10  107.40(19)   .       .       ?
C8   C9   Fe1   70.04(12)   .       .       ?
C10  C9   Fe1   68.81(11)   .       .       ?
C8   C9   H9   126.3        .       .       ?
C10  C9   H9   126.3        .       .       ?
Fe1  C9   H9   126.4        .       .       ?
C6   C10  C9   108.50(18)   .       .       ?
C6   C10  S1   130.66(17)   .       .       ?
C9   C10  S1   120.84(16)   .       .       ?
C6   C10  Fe1   69.88(12)   .       .       ?
C9   C10  Fe1   69.95(12)   .       .       ?
S1   C10  Fe1  126.71(11)   .       .       ?
C12  C11  C15  107.8(2)     .       .       ?
C12  C11  Fe2   69.71(12)   .       .       ?
C15  C11  Fe2   69.22(13)   .       .       ?
C12  C11  H11  126.1        .       .       ?
C15  C11  H11  126.1        .       .       ?
Fe2  C11  H11  126.5        .       .       ?
C11  C12  C13  108.3(2)     .       .       ?
C11  C12  Fe2   69.94(13)   .       .       ?
C13  C12  Fe2   69.62(13)   .       .       ?
C11  C12  H12  125.8        .       .       ?
C13  C12  H12  125.8        .       .       ?
Fe2  C12  H12  126.2        .       .       ?
C12  C13  C14  108.0(2)     .       .       ?
C12  C13  Fe2   69.95(13)   .       .       ?
C14  C13  Fe2   69.34(13)   .       .       ?
C12  C13  H13  126.0        .       .       ?
C14  C13  H13  126.0        .       .       ?
Fe2  C13  H13  126.3        .       .       ?
C13  C14  C15  108.0(2)     .       .       ?
C13  C14  Fe2   70.02(13)   .       .       ?
C15  C14  Fe2   69.77(13)   .       .       ?
C13  C14  H14  126.0        .       .       ?
C15  C14  H14  126.0        .       .       ?
Fe2  C14  H14  125.8        .       .       ?
C14  C15  C11  107.9(2)     .       .       ?
C14  C15  Fe2   69.46(13)   .       .       ?
C11  C15  Fe2   70.12(13)   .       .       ?
C14  C15  H15  126.0        .       .       ?
C11  C15  H15  126.0        .       .       ?
Fe2  C15  H15  125.9        .       .       ?
C17  C16  C20  107.35(19)   .       .       ?
C17  C16  Fe2   69.72(12)   .       .       ?
C20  C16  Fe2   68.76(12)   .       .       ?
C17  C16  H16  126.3        .       .       ?
C20  C16  H16  126.3        .       .       ?
Fe2  C16  H16  126.8        .       .       ?
C16  C17  C18  108.2(2)     .       .       ?
C16  C17  Fe2   69.65(12)   .       .       ?
C18  C17  Fe2   69.51(12)   .       .       ?
C16  C17  H17  125.9        .       .       ?
C18  C17  H17  125.9        .       .       ?
Fe2  C17  H17  126.5        .       .       ?
C19  C18  C17  108.36(19)   .       .       ?
C19  C18  Fe2   68.97(12)   .       .       ?
C17  C18  Fe2   69.81(12)   .       .       ?
C19  C18  H18  125.8        .       .       ?
C17  C18  H18  125.8        .       .       ?
Fe2  C18  H18  127.0        .       .       ?
C18  C19  C20  107.7(2)     .       .       ?
C18  C19  Fe2   70.38(13)   .       .       ?
C20  C19  Fe2   69.48(12)   .       .       ?
C18  C19  H19  126.2        .       .       ?
C20  C19  H19  126.2        .       .       ?
Fe2  C19  H19  125.6        .       .       ?
C19  C20  C16  108.40(19)   .       .       ?
C19  C20  S1   126.21(18)   .       .       ?
C16  C20  S1   125.09(16)   .       .       ?
C19  C20  Fe2   69.37(12)   .       .       ?
C16  C20  Fe2   70.27(12)   .       .       ?
S1   C20  Fe2  121.28(11)   .       .       ?
C10  Fe1  C1   121.79(9)    .       .       ?
C10  Fe1  C6    41.15(8)    .       .       ?
C1   Fe1  C6   105.77(9)    .       .       ?
C10  Fe1  C7    68.86(8)    .       .       ?
C1   Fe1  C7   121.71(9)    .       .       ?
C6   Fe1  C7    40.92(9)    .       .       ?
C10  Fe1  C5   155.65(10)   .       .       ?
C1   Fe1  C5    40.71(10)   .       .       ?
C6   Fe1  C5   118.49(9)    .       .       ?
C7   Fe1  C5   104.23(9)    .       .       ?
C10  Fe1  C9    41.24(8)    .       .       ?
C1   Fe1  C9   158.90(9)    .       .       ?
C6   Fe1  C9    69.38(9)    .       .       ?
C7   Fe1  C9    68.84(9)    .       .       ?
C5   Fe1  C9   159.90(10)   .       .       ?
C10  Fe1  C2   110.09(9)    .       .       ?
C1   Fe1  C2    40.78(9)    .       .       ?
C6   Fe1  C2   125.15(9)    .       .       ?
C7   Fe1  C2   160.17(9)    .       .       ?
C5   Fe1  C2    68.18(9)    .       .       ?
C9   Fe1  C2   124.31(9)    .       .       ?
C10  Fe1  C4   163.25(9)    .       .       ?
C1   Fe1  C4    68.40(10)   .       .       ?
C6   Fe1  C4   153.92(9)    .       .       ?
C7   Fe1  C4   118.97(9)    .       .       ?
C5   Fe1  C4    40.55(10)   .       .       ?
C9   Fe1  C4   125.00(10)   .       .       ?
C2   Fe1  C4    67.93(9)    .       .       ?
C10  Fe1  C8    68.64(8)    .       .       ?
C1   Fe1  C8   158.50(9)    .       .       ?
C6   Fe1  C8    68.81(9)    .       .       ?
C7   Fe1  C8    40.75(9)    .       .       ?
C5   Fe1  C8   122.14(9)    .       .       ?
C9   Fe1  C8    40.59(8)    .       .       ?
C2   Fe1  C8   158.75(9)    .       .       ?
C4   Fe1  C8   106.84(9)    .       .       ?
C10  Fe1  C3   127.35(9)    .       .       ?
C1   Fe1  C3    68.54(9)    .       .       ?
C6   Fe1  C3   163.24(9)    .       .       ?
C7   Fe1  C3   155.57(10)   .       .       ?
C5   Fe1  C3    68.19(9)    .       .       ?
C9   Fe1  C3   109.92(9)    .       .       ?
C2   Fe1  C3    40.48(9)    .       .       ?
C4   Fe1  C3    40.35(9)    .       .       ?
C8   Fe1  C3   122.28(9)    .       .       ?
C19  Fe2  C20   41.15(8)    .       .       ?
C19  Fe2  C14  119.10(9)    .       .       ?
C20  Fe2  C14  155.48(10)   .       .       ?
C19  Fe2  C15  106.26(10)   .       .       ?
C20  Fe2  C15  120.99(10)   .       .       ?
C14  Fe2  C15   40.76(10)   .       .       ?
C19  Fe2  C18   40.65(9)    .       .       ?
C20  Fe2  C18   68.50(8)    .       .       ?
C14  Fe2  C18  105.95(9)    .       .       ?
C15  Fe2  C18  123.38(10)   .       .       ?
C19  Fe2  C13  154.67(9)    .       .       ?
C20  Fe2  C13  162.86(9)    .       .       ?
C14  Fe2  C13   40.64(10)   .       .       ?
C15  Fe2  C13   68.34(10)   .       .       ?
C18  Fe2  C13  120.22(9)    .       .       ?
C19  Fe2  C16   69.17(9)    .       .       ?
C20  Fe2  C16   40.97(9)    .       .       ?
C14  Fe2  C16  161.26(10)   .       .       ?
C15  Fe2  C16  157.16(9)    .       .       ?
C18  Fe2  C16   68.55(9)    .       .       ?
C13  Fe2  C16  125.36(10)   .       .       ?
C19  Fe2  C17   68.73(9)    .       .       ?
C20  Fe2  C17   68.53(9)    .       .       ?
C14  Fe2  C17  123.73(9)    .       .       ?
C15  Fe2  C17  160.38(9)    .       .       ?
C18  Fe2  C17   40.68(9)    .       .       ?
C13  Fe2  C17  107.61(10)   .       .       ?
C16  Fe2  C17   40.64(8)    .       .       ?
C19  Fe2  C12  162.59(9)    .       .       ?
C20  Fe2  C12  126.31(9)    .       .       ?
C14  Fe2  C12   68.23(9)    .       .       ?
C15  Fe2  C12   68.18(10)   .       .       ?
C18  Fe2  C12  156.22(10)   .       .       ?
C13  Fe2  C12   40.43(8)    .       .       ?
C16  Fe2  C12  109.16(9)    .       .       ?
C17  Fe2  C12  122.04(9)    .       .       ?
C19  Fe2  C11  124.87(10)   .       .       ?
C20  Fe2  C11  108.68(9)    .       .       ?
C14  Fe2  C11   68.38(9)    .       .       ?
C15  Fe2  C11   40.66(9)    .       .       ?
C18  Fe2  C11  160.99(10)   .       .       ?
C13  Fe2  C11   68.09(9)    .       .       ?
C16  Fe2  C11  122.51(9)    .       .       ?
C17  Fe2  C11  157.46(9)    .       .       ?
C12  Fe2  C11   40.35(9)    .       .       ?
O1   S1   C10  106.71(9)    .       .       ?
O1   S1   C20  106.19(10)   .       .       ?
C10  S1   C20   99.38(10)   .       .       ?

loop_
    _geom_torsion_atom_site_label_1
    _geom_torsion_atom_site_label_2
    _geom_torsion_atom_site_label_3
    _geom_torsion_atom_site_label_4
    _geom_torsion
    _geom_torsion_site_symmetry_1
    _geom_torsion_site_symmetry_2
    _geom_torsion_site_symmetry_3
    _geom_torsion_site_symmetry_4
    _geom_torsion_publ_flag
C5   C1   C2   C3      0.7(2)     .       .       .       .       ?
Fe1  C1   C2   C3    -59.46(15)   .       .       .       .       ?
C5   C1   C2   Fe1    60.13(14)   .       .       .       .       ?
C1   C2   C3   C4     -0.3(2)     .       .       .       .       ?
Fe1  C2   C3   C4    -59.04(15)   .       .       .       .       ?
C1   C2   C3   Fe1    58.76(15)   .       .       .       .       ?
C2   C3   C4   C5     -0.2(2)     .       .       .       .       ?
Fe1  C3   C4   C5    -59.22(15)   .       .       .       .       ?
C2   C3   C4   Fe1    59.01(15)   .       .       .       .       ?
C3   C4   C5   C1      0.6(2)     .       .       .       .       ?
Fe1  C4   C5   C1    -59.10(15)   .       .       .       .       ?
C3   C4   C5   Fe1    59.73(15)   .       .       .       .       ?
C2   C1   C5   C4     -0.8(2)     .       .       .       .       ?
Fe1  C1   C5   C4     59.46(15)   .       .       .       .       ?
C2   C1   C5   Fe1   -60.26(14)   .       .       .       .       ?
C10  C6   C7   C8     -0.7(2)     .       .       .       .       ?
Fe1  C6   C7   C8    -59.51(15)   .       .       .       .       ?
C10  C6   C7   Fe1    58.85(14)   .       .       .       .       ?
C6   C7   C8   C9      0.8(2)     .       .       .       .       ?
Fe1  C7   C8   C9    -58.39(15)   .       .       .       .       ?
C6   C7   C8   Fe1    59.18(15)   .       .       .       .       ?
C7   C8   C9   C10    -0.6(2)     .       .       .       .       ?
Fe1  C8   C9   C10   -58.88(14)   .       .       .       .       ?
C7   C8   C9   Fe1    58.28(15)   .       .       .       .       ?
C7   C6   C10  C9      0.3(2)     .       .       .       .       ?
Fe1  C6   C10  C9     59.50(14)   .       .       .       .       ?
C7   C6   C10  S1    179.14(16)   .       .       .       .       ?
Fe1  C6   C10  S1   -121.64(18)   .       .       .       .       ?
C7   C6   C10  Fe1   -59.21(14)   .       .       .       .       ?
C8   C9   C10  C6      0.2(2)     .       .       .       .       ?
Fe1  C9   C10  C6    -59.46(14)   .       .       .       .       ?
C8   C9   C10  S1   -178.79(14)   .       .       .       .       ?
Fe1  C9   C10  S1    121.55(15)   .       .       .       .       ?
C8   C9   C10  Fe1    59.65(14)   .       .       .       .       ?
C15  C11  C12  C13     0.3(2)     .       .       .       .       ?
Fe2  C11  C12  C13    59.24(15)   .       .       .       .       ?
C15  C11  C12  Fe2   -58.93(16)   .       .       .       .       ?
C11  C12  C13  C14    -0.3(2)     .       .       .       .       ?
Fe2  C12  C13  C14    59.10(15)   .       .       .       .       ?
C11  C12  C13  Fe2   -59.43(15)   .       .       .       .       ?
C12  C13  C14  C15     0.2(3)     .       .       .       .       ?
Fe2  C13  C14  C15    59.70(16)   .       .       .       .       ?
C12  C13  C14  Fe2   -59.48(15)   .       .       .       .       ?
C13  C14  C15  C11     0.0(3)     .       .       .       .       ?
Fe2  C14  C15  C11    59.83(16)   .       .       .       .       ?
C13  C14  C15  Fe2   -59.86(16)   .       .       .       .       ?
C12  C11  C15  C14    -0.2(3)     .       .       .       .       ?
Fe2  C11  C15  C14   -59.41(16)   .       .       .       .       ?
C12  C11  C15  Fe2    59.24(15)   .       .       .       .       ?
C20  C16  C17  C18    -0.4(2)     .       .       .       .       ?
Fe2  C16  C17  C18   -59.01(15)   .       .       .       .       ?
C20  C16  C17  Fe2    58.66(14)   .       .       .       .       ?
C16  C17  C18  C19     0.8(2)     .       .       .       .       ?
Fe2  C17  C18  C19   -58.34(15)   .       .       .       .       ?
C16  C17  C18  Fe2    59.09(15)   .       .       .       .       ?
C17  C18  C19  C20    -0.9(2)     .       .       .       .       ?
Fe2  C18  C19  C20   -59.71(15)   .       .       .       .       ?
C17  C18  C19  Fe2    58.85(15)   .       .       .       .       ?
C18  C19  C20  C16     0.6(2)     .       .       .       .       ?
Fe2  C19  C20  C16   -59.64(15)   .       .       .       .       ?
C18  C19  C20  S1    174.62(15)   .       .       .       .       ?
Fe2  C19  C20  S1    114.33(17)   .       .       .       .       ?
C18  C19  C20  Fe2    60.29(15)   .       .       .       .       ?
C17  C16  C20  C19    -0.2(2)     .       .       .       .       ?
Fe2  C16  C20  C19    59.08(15)   .       .       .       .       ?
C17  C16  C20  S1   -174.24(15)   .       .       .       .       ?
Fe2  C16  C20  S1   -114.98(16)   .       .       .       .       ?
C17  C16  C20  Fe2   -59.26(14)   .       .       .       .       ?
C6   C10  S1   O1    -96.1(2)     .       .       .       .       ?
C9   C10  S1   O1     82.62(18)   .       .       .       .       ?
Fe1  C10  S1   O1    169.59(12)   .       .       .       .       ?
C6   C10  S1   C20    14.0(2)     .       .       .       .       ?
C9   C10  S1   C20  -167.22(17)   .       .       .       .       ?
Fe1  C10  S1   C20   -80.25(15)   .       .       .       .       ?
C19  C20  S1   O1   -160.17(18)   .       .       .       .       ?
C16  C20  S1   O1     12.8(2)     .       .       .       .       ?
Fe2  C20  S1   O1    -73.96(14)   .       .       .       .       ?
C19  C20  S1   C10    89.3(2)     .       .       .       .       ?
C16  C20  S1   C10   -97.73(19)   .       .       .       .       ?
Fe2  C20  S1   C10   175.47(12)   .       .       .       .       ?

#------------------------------------------------------------------------------#
#                                EMBEDDED FILES                                #
#------------------------------------------------------------------------------#
#                                                                              #

#...............................................................................
# .RES SHELXL file: job.res
#...............................................................................

_shelx_res_file
;
TITL MW4852 [Space group= P2(1)/c]
    job.res
    created by SHELXL-2018/3 at 16:01:02 on 27-Sep-2021
CELL  0.71073  10.8267  10.0035  15.0821   90.000   99.897   90.000
ZERR     4.00   0.0007   0.0005   0.0007    0.000    0.002    0.000
LATT   1
SYMM  - X, 1/2 + Y, 1/2 - Z
SFAC  C    H    FE   O    S
UNIT  80.00   72.00   8.00    4.00    4.00
MERG   2
FMAP   2
PLAN   20
OMIT 1 0 0
SIZE     0.12   0.54   0.59
ACTA
BOND   $H
CONF
LIST   4
WPDB  -2
L.S.   4
TEMP  -123.00
WGHT    0.028300    0.571800
FVAR       0.31366
C1    1    0.387480    0.918282    0.378317    11.00000    0.03351    0.01559 =
         0.02833   -0.00721    0.01569   -0.00120
AFIX  43
H1    2    0.455665    0.977238    0.376078    11.00000   -1.20000
AFIX   0
C2    1    0.375959    0.828051    0.449143    11.00000    0.02337    0.02348 =
         0.01464   -0.00698    0.00317    0.00268
AFIX  43
H2    2    0.435002    0.816802    0.502996    11.00000   -1.20000
AFIX   0
C3    1    0.261217    0.757552    0.425768    11.00000    0.02315    0.01933 =
         0.01972   -0.00119    0.00953    0.00099
AFIX  43
H3    2    0.229959    0.690732    0.460830    11.00000   -1.20000
AFIX   0
C4    1    0.201927    0.805035    0.340672    11.00000    0.01692    0.03163 =
         0.02256   -0.00801    0.00176    0.00761
AFIX  43
H4    2    0.123613    0.775198    0.308452    11.00000   -1.20000
AFIX   0
C5    1    0.278965    0.904462    0.311662    11.00000    0.03696    0.02251 =
         0.02034    0.00361    0.00898    0.01604
AFIX  43
H5    2    0.261002    0.953413    0.256985    11.00000   -1.20000
AFIX   0
C6    1    0.525320    0.700711    0.268936    11.00000    0.02117    0.02135 =
         0.01557    0.00046    0.00747    0.00438
AFIX  43
H6    2    0.588904    0.764335    0.263940    11.00000   -1.20000
AFIX   0
C7    1    0.411964    0.681252    0.206617    11.00000    0.02566    0.03051 =
         0.01125   -0.00261    0.00178    0.01036
AFIX  43
H7    2    0.386287    0.730572    0.152776    11.00000   -1.20000
AFIX   0
C8    1    0.343770    0.575338    0.238776    11.00000    0.01985    0.02508 =
         0.02007   -0.01134   -0.00453    0.00542
AFIX  43
H8    2    0.265292    0.541272    0.209673    11.00000   -1.20000
AFIX   0
C9    1    0.412870    0.529245    0.321684    11.00000    0.01967    0.01403 =
         0.02010   -0.00509    0.00088    0.00086
AFIX  43
H9    2    0.388804    0.459750    0.358126    11.00000   -1.20000
AFIX   0
C10   1    0.525581    0.606798    0.340301    11.00000    0.01472    0.01661 =
         0.01407   -0.00441    0.00038    0.00402
C11   1    0.890310    0.607506    0.629629    11.00000    0.02815    0.02718 =
         0.02073    0.00576   -0.00155   -0.00383
AFIX  43
H11   2    0.841895    0.527803    0.624464    11.00000   -1.20000
AFIX   0
C12   1    1.005906    0.626049    0.599312    11.00000    0.02183    0.02614 =
         0.02060    0.00257   -0.00361    0.00731
AFIX  43
H12   2    1.048351    0.560852    0.569957    11.00000   -1.20000
AFIX   0
C13   1    1.047395    0.758457    0.620256    11.00000    0.01645    0.03356 =
         0.02080    0.00624   -0.00661   -0.00416
AFIX  43
H13   2    1.122568    0.797321    0.607688    11.00000   -1.20000
AFIX   0
C14   1    0.956942    0.822841    0.663306    11.00000    0.03327    0.02691 =
         0.01632   -0.00534   -0.00501    0.00040
AFIX  43
H14   2    0.960765    0.912457    0.684445    11.00000   -1.20000
AFIX   0
C15   1    0.859614    0.729601    0.669222    11.00000    0.02470    0.04087 =
         0.01435    0.00168    0.00146    0.00015
AFIX  43
H15   2    0.786935    0.745879    0.695031    11.00000   -1.20000
AFIX   0
C16   1    0.845610    0.728758    0.401772    11.00000    0.02091    0.02132 =
         0.01292    0.00120    0.00108    0.00246
AFIX  43
H16   2    0.880873    0.659689    0.370809    11.00000   -1.20000
AFIX   0
C17   1    0.896921    0.858411    0.421855    11.00000    0.02111    0.02427 =
         0.01921    0.00561    0.00016   -0.00267
AFIX  43
H17   2    0.973087    0.891125    0.406849    11.00000   -1.20000
AFIX   0
C18   1    0.814412    0.930618    0.468310    11.00000    0.02413    0.01726 =
         0.02283    0.00107   -0.00543    0.00088
AFIX  43
H18   2    0.825623    1.020200    0.489041    11.00000   -1.20000
AFIX   0
C19   1    0.712875    0.846255    0.478350    11.00000    0.01753    0.01983 =
         0.02051   -0.00277   -0.00276    0.00467
AFIX  43
H19   2    0.644614    0.868626    0.507575    11.00000   -1.20000
AFIX   0
C20   1    0.731408    0.721650    0.436732    11.00000    0.01548    0.01592 =
         0.01404   -0.00152   -0.00369    0.00130
FE1   3    0.373893    0.727931    0.330690    11.00000    0.01489    0.01478 =
         0.01175   -0.00148    0.00121    0.00278
FE2   3    0.876026    0.761042    0.537911    11.00000    0.01338    0.01664 =
         0.01374   -0.00095   -0.00072    0.00048
O1    4    0.717121    0.462093    0.416085    11.00000    0.02449    0.01994 =
         0.03160   -0.00020   -0.00128    0.00635
S1    5    0.638388    0.576299    0.437832    11.00000    0.01617    0.01654 =
         0.01494    0.00017   -0.00167    0.00085
HKLF    4


REM  MW4852 [Space group= P2(1)/c]
REM wR2 = 0.0707, GooF = S = 1.053, Restrained GooF = 1.053 for all data
REM R1 = 0.0302 for 3057 Fo > 4sig(Fo) and 0.0393 for all 3652 data
REM 217 parameters refined using 0 restraints

END

WGHT      0.0277      0.5624

REM Highest difference peak  0.668,  deepest hole -0.437,  1-sigma level  0.077
Q1    1   0.5980  0.5842  0.5050  11.00000  0.05    0.67
Q2    1   0.9197  0.7179  0.4976  11.00000  0.05    0.37
Q3    1   0.8459  0.8981  0.4317  11.00000  0.05    0.35
Q4    1   0.5746  0.5933  0.3812  11.00000  0.05    0.35
Q5    1   0.3860  0.6117  0.2090  11.00000  0.05    0.33
Q6    1   0.4899  0.5630  0.3238  11.00000  0.05    0.31
Q7    1   0.2180  0.7960  0.3841  11.00000  0.05    0.31
Q8    1   0.7062  0.7964  0.4374  11.00000  0.05    0.31
Q9    1   1.0018  0.7970  0.6294  11.00000  0.05    0.30
Q10   1   0.2498  0.8480  0.3200  11.00000  0.05    0.28
Q11   1   0.7465  0.9044  0.4445  11.00000  0.05    0.28
Q12   1   0.5448  0.6401  0.3017  11.00000  0.05    0.28
Q13   1   0.9051  0.8642  0.3806  11.00000  0.05    0.28
Q14   1   1.0176  0.7747  0.6588  11.00000  0.05    0.27
Q15   1   0.3249  0.9158  0.3485  11.00000  0.05    0.27
Q16   1   0.8564  0.8023  0.3998  11.00000  0.05    0.26
Q17   1   0.3964  0.8760  0.4084  11.00000  0.05    0.26
Q18   1   0.6807  0.5407  0.3977  11.00000  0.05    0.26
Q19   1   0.3979  0.7914  0.2977  11.00000  0.05    0.26
Q20   1   0.4269  0.6548  0.3218  11.00000  0.05    0.26
;

_shelx_res_checksum              27498

# ............... End of .RES file ........................................... #
#------------------------------------------------------------------------------#

#...............................................................................
# .HKL SHELXL file: job.hkl
#...............................................................................

_shelx_hkl_file
;
  -1   0   0   -0.26    0.12
  -2   0   0  143.18    5.68
  -3   0   0  368.58   12.85
  -4   0   0 4039.46  122.43
  -5   0   0    3.24    1.18
  -5   0   0    0.47    1.15
  -6   0   0   -0.06    1.15
  -6   0   0   -2.46    1.00
  -7   0   0    0.22    1.41
  -8   0   0 1964.19   65.12
  -9   0   0   81.58    7.12
 -10   0   0    5.10    2.70
 -11   0   0   98.97    8.57
 -12   0   0  587.38   26.14
 -13   0   0   54.44    7.44
   0  -1   0   -7.65    0.17
   0  -1   0   -7.91    0.10
  -1  -1   0   30.79    1.32
  -1  -1   0   23.55    1.39
   1  -1   0   25.27    1.48
  -2  -1   0 6117.41  189.05
  -2  -1   0 6026.79  189.62
   2  -1   0 6504.79  186.22
  -2   1   0 5975.47  189.75
   3  -1   0   88.79    4.56
  -3  -1   0   91.33    4.35
   3   1   0   88.39    4.37
  -3   1   0   78.76    4.41
  -4  -1   0    2.49    1.16
  -4   1   0    3.25    1.40
   4   1   0    2.30    1.20
  -5  -1   0   68.44    4.45
  -5   1   0   74.46    4.35
   5   1   0   66.87    4.52
  -5   1   0   62.77    4.84
  -6  -1   0 2959.71   89.48
  -6   1   0 2736.21   90.46
  -6   1   0 2940.88   89.13
  -7   1   0   12.41    3.08
  -8   1   0   21.21    4.04
  -9  -1   0   36.48    5.17
  -9   1   0   50.31    6.32
 -10  -1   0  377.68   18.17
 -10   1   0  381.73   18.43
 -11  -1   0    8.90    3.30
 -11   1   0    9.62    3.57
 -12  -1   0    1.71    2.55
 -12   1   0    1.88    2.61
 -13  -1   0    1.08    2.58
 -13   1   0    3.16    3.00
   0  -2   0 5338.39  159.15
   0  -2   0 5280.25  158.07
   0  -2   0 5069.27  157.02
   0   2   0 4979.15  158.69
   0   2   0 5347.20  159.65
   0   2   0 5578.74  160.88
   1  -2   0  552.05   17.56
  -1  -2   0  553.01   17.26
  -1  -2   0  559.05   17.74
  -1   2   0  563.68   17.58
  -1   2   0  539.08   18.01
   1   2   0  553.25   17.73
   1   2   0  556.78   17.26
   2  -2   0   15.92    1.83
  -2  -2   0   13.53    1.65
  -2   2   0   13.85    1.73
   2   2   0   13.08    1.63
   2   2   0   17.31    1.41
  -3  -2   0  293.89   10.51
  -3  -2   0  308.73   10.93
   3  -2   0  296.60   11.01
  -3   2   0  274.22   10.97
   3   2   0  301.22   10.89
  -4  -2   0 1273.68   41.83
   4  -2   0 1360.80   42.46
  -4  -2   0 1323.36   42.05
  -4   2   0 1297.63   42.51
   4   2   0 1355.22   42.23
   5  -2   0   20.13    2.84
  -5  -2   0   25.78    3.14
  -5  -2   0   24.00    3.04
  -5   2   0   13.57    2.49
   5   2   0   14.12    2.33
  -6  -2   0   13.22    2.65
  -6   2   0    8.33    2.45
   6   2   0   17.54    2.95
  -7  -2   0   30.51    4.17
  -7   2   0   28.82    4.33
   7   2   0   26.01    3.74
  -8   2   0  857.96   32.09
   8   2   0  848.50   30.68
  -9   2   0    0.56    2.05
 -10   2   0   14.16    4.02
 -11  -2   0   24.97    4.86
 -11   2   0   24.97    5.25
 -12  -2   0  326.32   17.76
 -12   2   0  347.49   18.59
 -13  -2   0    3.43    3.05
 -13   2   0    0.32    2.53
   0  -3   0   -1.20    0.69
   0  -3   0   -2.50    0.72
   0   3   0    0.47    1.07
   0   3   0   -0.23    0.75
   0   3   0   -2.59    0.67
   1  -3   0    0.26    0.61
  -1  -3   0   -0.69    0.40
   1  -3   0   -0.44    0.56
  -1  -3   0    0.29    0.52
   1   3   0   -0.27    0.43
   1   3   0   -0.13    0.56
  -1   3   0    0.45    0.57
  -1   3   0    1.19    0.79
  -2  -3   0 2076.12   63.19
   2  -3   0 2076.33   62.97
   2  -3   0 2115.66   63.52
  -2   3   0 2059.17   63.64
   2   3   0 2102.91   62.14
   2   3   0 1924.17   63.06
   2   3   0 2041.53   62.35
   3  -3   0  115.43    5.70
  -3  -3   0  121.59    5.79
  -3   3   0  119.32    6.09
   3   3   0  122.96    5.25
   3   3   0  134.87    6.00
  -4  -3   0   -0.54    0.81
   4  -3   0   -0.18    1.06
  -4  -3   0    1.21    0.90
   4   3   0    0.53    1.09
  -4   3   0   -0.36    1.01
  -5  -3   0   16.03    2.36
   5  -3   0   20.59    2.90
  -5  -3   0   17.69    2.68
  -5   3   0   13.01    2.55
   5   3   0   10.15    2.14
  -6  -3   0 2441.66   76.43
  -6   3   0 2438.59   77.70
  -7  -3   0   10.36    2.52
   7   3   0    6.74    2.22
  -7   3   0    4.46    2.26
  -8   3   0  135.39    9.36
   8   3   0  157.14    9.10
   9   3   0   15.25    3.45
  -9   3   0   16.55    4.13
 -10   3   0  670.54   28.36
 -11   3   0    0.06    2.41
 -12  -3   0   36.86    6.28
 -12   3   0   38.30    6.71
 -13  -3   0    7.22    3.48
 -13   3   0    9.29    4.13
   0  -4   0 1641.76   51.15
   0  -4   0 1625.44   49.92
   0   4   0 1591.07   50.59
   0   4   0 1664.96   51.33
   0   4   0 1623.60   49.89
  -1  -4   0   16.96    2.32
  -1  -4   0   19.43    1.81
  -1  -4   0   15.09    1.92
   1  -4   0    9.20    1.72
   1  -4   0   22.27    2.15
  -1   4   0   18.87    1.92
  -1   4   0   18.29    2.45
  -1   4   0   14.96    1.95
   1   4   0   11.14    1.74
   1   4   0   15.16    1.61
  -2  -4   0  131.43    5.44
   2  -4   0  128.17    6.37
  -2  -4   0  134.13    6.19
   2  -4   0  130.58    5.94
  -2   4   0  140.42    6.73
   2   4   0  135.59    5.42
   2   4   0  121.34    6.07
   3  -4   0  157.62    6.92
  -3  -4   0  145.56    6.86
   3  -4   0  172.78    7.51
   3   4   0  148.81    6.91
   3   4   0  136.67    6.00
  -3   4   0  139.60    7.20
   3   4   0  136.31    5.80
  -4  -4   0  963.68   31.67
   4  -4   0  938.51   31.88
   4  -4   0  929.01   31.48
   4   4   0  971.45   31.73
   4   4   0  966.75   30.60
  -4   4   0  926.97   32.19
   5  -4   0    0.35    1.29
   5   4   0    2.13    1.32
  -5   4   0    1.28    1.44
  -6  -4   0   24.68    3.14
  -6   4   0   22.23    3.71
   6   4   0   28.69    3.92
  -7  -4   0   69.36    5.12
   7   4   0   55.37    5.58
  -7   4   0   68.06    6.05
   8   4   0  373.67   17.24
  -8   4   0  430.62   18.86
  -9   4   0   18.35    4.44
   9   4   0   26.86    4.57
  10   4   0   43.97    6.00
 -10   4   0   24.24    5.31
 -11   4   0   26.51    5.70
 -12   4   0  194.03   13.89
  13  -4   0   14.41    4.62
 -13   4   0    2.77    3.53
   0  -5   0    1.38    1.11
   0  -5   0   -0.39    0.75
   0   5   0   -0.38    0.68
   0   5   0    0.52    0.99
  -1  -5   0    1.10    1.06
  -1  -5   0    2.71    1.20
   1  -5   0    1.19    1.04
  -1  -5   0   -0.20    0.75
   1  -5   0    0.14    0.89
   1   5   0    3.00    1.26
  -1   5   0    0.87    0.87
  -1   5   0    2.43    1.20
   1   5   0    0.91    0.81
  -1   5   0    1.31    1.33
   2  -5   0 1159.75   37.53
   2  -5   0 1174.57   36.56
  -2  -5   0 1152.09   35.81
  -2  -5   0 1166.60   37.05
  -2   5   0 1093.72   37.73
   2   5   0 1080.53   36.91
   2   5   0 1148.89   35.74
   3  -5   0   30.01    3.25
  -3   5   0   23.72    3.30
   3   5   0   36.18    2.70
   3   5   0   32.64    3.57
   3   5   0   38.11    2.39
   4  -5   0  168.73    8.40
   4   5   0  189.28    8.90
   4   5   0  184.49    7.72
  -4   5   0  187.58    9.40
   5  -5   0  310.60   12.98
   5   5   0  296.25   11.78
   5   5   0  323.79   13.25
  -5   5   0  289.44   13.53
   6  -5   0  275.06   12.62
  -6   5   0  289.11   13.57
   6   5   0  269.67   11.53
   6   5   0  280.57   12.79
   7  -5   0    5.55    2.39
   7   5   0    2.55    2.02
  -7   5   0    4.86    2.47
   8  -5   0   15.87    3.69
  -8   5   0   15.27    3.81
   8   5   0   22.29    4.10
   9  -5   0   60.43    6.98
   9   5   0   52.19    6.50
  -9   5   0   53.44    7.34
  10  -5   0  226.33   13.27
 -10   5   0  226.73   14.34
  10   5   0  236.39   13.42
  11  -5   0   -2.07    2.34
  11   5   0    3.37    2.78
 -11   5   0   -1.54    2.24
  12  -5   0    0.46    2.89
 -12   5   0    0.43    3.09
   0  -6   0 2415.08   73.42
   0   6   0 2388.45   73.30
   0   6   0 2375.05   74.58
   1  -6   0    0.50    1.09
  -1  -6   0    1.40    1.03
   1   6   0    0.53    0.89
  -1   6   0    0.12    1.16
   1   6   0    2.38    1.46
  -1   6   0    1.19    1.13
  -1   6   0    0.19    1.35
  -2  -6   0   48.41    3.24
   2  -6   0   42.66    3.57
   2   6   0   49.06    4.04
  -2   6   0   50.78    3.95
  -2   6   0   52.15    4.64
   2   6   0   51.62    3.29
   3  -6   0    8.78    2.02
  -3   6   0    8.40    2.41
   3   6   0    6.96    2.00
   3   6   0    8.96    1.68
   3   6   0   11.44    1.62
   4  -6   0 1107.34   37.28
   4   6   0 1119.97   37.87
   4   6   0 1123.29   36.01
  -4   6   0 1114.39   38.83
   4   6   0 1149.04   35.52
   5  -6   0    4.42    1.93
   5   6   0    5.01    2.08
   5   6   0    4.92    1.62
  -5   6   0    8.77    2.72
   6  -6   0   42.47    4.96
  -6   6   0   54.61    6.20
   6   6   0   48.66    5.30
   7  -6   0   19.14    3.72
   7   6   0   26.65    4.37
  -7   6   0   21.48    4.25
   8  -6   0  649.54   26.29
  -8   6   0  716.13   28.29
   8   6   0  653.69   26.61
   9  -6   0    0.89    2.40
   9   6   0    1.02    2.23
  -9   6   0   -2.53    2.12
  10  -6   0   70.24    8.08
 -10   6   0   92.09   10.29
  10   6   0   84.78    8.98
  11  -6   0   23.23    5.18
 -11   6   0   30.22    6.39
  11   6   0   39.05    6.54
  12  -6   0  170.05   12.55
 -12   6   0  152.22   13.00
  12   6   0  184.11   12.51
   0  -7   0   -0.08    1.04
   0   7   0   -0.67    1.21
   0   7   0    0.55    1.12
  -1  -7   0  130.99    6.28
   1  -7   0  140.94    6.77
  -1   7   0  136.46    6.66
   1   7   0  136.90    6.36
  -1   7   0  127.93    7.25
  -1   7   0  123.11    7.90
   1   7   0  142.58    7.60
   2  -7   0  377.29   14.59
  -2  -7   0  391.06   13.95
   2   7   0  382.08   13.82
  -2   7   0  385.84   15.27
  -2   7   0  376.18   16.33
   2   7   0  372.02   15.39
   3  -7   0   78.43    5.27
   3   7   0   75.69    4.03
   3   7   0   80.52    4.59
   3   7   0   83.78    5.90
  -3   7   0   82.19    5.57
  -3   7   0   84.19    6.50
   4  -7   0   53.17    5.06
  -4   7   0   40.37    5.21
   4   7   0   54.75    3.30
   4   7   0   51.40    3.79
   4   7   0   33.53    4.35
   5  -7   0   50.96    5.17
   5   7   0   54.83    4.20
   5   7   0   54.20    5.67
  -5   7   0   59.16    6.49
   6  -7   0  445.12   18.30
  -6   7   0  440.39   19.81
   6   7   0  443.18   18.76
   7  -7   0   43.32    5.42
   7   7   0   39.56    5.46
  -7   7   0   48.90    6.60
   8  -7   0    4.74    2.95
   8   7   0    3.54    2.54
  -8   7   0    2.17    2.84
   9  -7   0    0.96    2.66
   9   7   0   -0.06    2.20
  -9   7   0   -0.26    2.46
  10  -7   0  159.99   11.32
  10   7   0  162.74   11.51
 -10   7   0  171.86   12.89
  11  -7   0   13.51    4.48
 -11   7   0   14.10    4.92
  11   7   0   10.12    4.09
   0  -8   0  119.14    6.20
   0   8   0  111.08    7.10
   0   8   0  114.93    6.15
  -1  -8   0  229.13    9.80
   1  -8   0  237.95   10.28
  -1   8   0  246.85   11.42
   1   8   0  238.57   11.43
   1   8   0  239.73    9.84
  -2  -8   0   11.61    2.15
   2  -8   0    9.84    2.31
   2   8   0    9.84    2.00
   2   8   0    7.19    2.45
  -2   8   0    8.67    2.83
  -2   8   0   11.93    2.74
   3  -8   0   97.53    6.26
   3   8   0  102.67    4.83
   3   8   0   94.38    5.42
  -3   8   0   92.94    7.42
   3   8   0   92.68    6.71
  -3   8   0  103.45    6.73
   4  -8   0   69.46    5.42
   4   8   0   74.24    3.96
   4   8   0   65.86    6.45
   4   8   0   75.05    4.78
  -4   8   0   78.04    6.85
  -4   8   0   70.79    5.74
   5  -8   0  104.92    7.20
  -5   8   0  106.97    8.23
   5   8   0  120.92    8.00
   6  -8   0   24.10    4.18
  -6   8   0   21.96    4.66
   6   8   0   20.81    4.12
   7  -8   0  143.13    9.25
  -7   8   0  137.37   10.46
   7   8   0  144.62    9.72
   8  -8   0  180.73   11.42
  -8   8   0  222.80   13.81
   8   8   0  198.53   12.23
   9  -8   0   26.08    5.01
  -9   8   0   20.20    5.35
   9   8   0   16.41    4.44
  10  -8   0   -4.70    2.33
  10   8   0    3.03    3.23
 -10   8   0    1.58    3.47
   0  -9   0   -0.70    1.32
   0   9   0   -1.08    1.53
   1  -9   0    1.69    1.61
  -1  -9   0    2.73    1.69
  -1   9   0    2.48    1.95
   1   9   0    3.23    2.05
  -2  -9   0  371.28   14.07
   2  -9   0  356.16   14.70
  -2   9   0  367.42   15.89
   2   9   0  372.23   16.21
  -2   9   0  346.49   17.10
   3  -9   0    2.75    1.96
   3   9   0    2.61    2.20
  -3   9   0    5.55    2.85
  -3   9   0    6.74    2.47
   4  -9   0    1.23    1.82
  -4   9   0    0.76    2.17
  -4   9   0   -0.38    1.64
   4   9   0    0.95    2.09
   5  -9   0   22.83    3.89
   5   9   0   31.97    4.99
  -5   9   0   19.50    4.60
  -5   9   0   32.43    4.85
   6  -9   0  266.56   12.90
   6   9   0  202.71   12.48
  -6   9   0  251.40   14.53
   7  -9   0   31.89    5.03
   7   9   0   29.93    5.36
  -7   9   0   23.26    5.05
   8  -9   0    0.81    2.46
   8   9   0   -0.75    2.26
  -8   9   0   -0.08    3.12
   9  -9   0   23.50    5.18
  -9   9   0   16.78    5.21
   9   9   0   17.63    4.76
   0 -10   0  103.03    6.42
   0  10   0  107.47    7.72
  -1 -10   0   64.45    4.79
   1 -10   0   60.36    5.48
  -1  10   0   72.46    7.12
   1  10   0   43.97    5.61
  -2 -10   0   19.65    3.06
   2 -10   0   14.28    3.02
   2  10   0   11.54    3.42
  -2  10   0    8.20    2.89
   3 -10   0   -0.08    1.86
  -3  10   0    0.25    1.85
  -3  10   0    1.32    2.59
   3  10   0   -1.48    1.69
   4 -10   0   91.43    6.91
  -4  10   0   91.03    7.22
  -4  10   0  108.19    9.02
   4  10   0   90.01    8.63
   5 -10   0   20.88    4.02
  -5  10   0   16.94    3.82
   5  10   0   23.55    4.56
  -5  10   0   26.98    5.54
   6 -10   0    5.55    2.86
  -6  10   0   12.49    4.19
   6  10   0   11.34    3.67
  -6  10   0    5.95    2.98
   7 -10   0   45.01    6.22
  -7  10   0   43.05    7.31
  -7  10   0   50.24    6.58
   7  10   0   41.71    6.26
   8 -10   0   38.19    6.02
  -8  10   0   40.48    7.21
   8  10   0   35.91    6.28
   0 -11   0    0.24    1.76
   0  11   0    0.33    2.07
   1 -11   0   75.02    5.82
  -1 -11   0   81.27    5.62
   1  11   0   74.67    7.60
  -1  11   0   81.34    8.00
  -2 -11   0   24.65    3.45
   2 -11   0   18.93    3.68
  -2  11   0   23.53    4.49
   2  11   0   30.67    5.19
   3 -11   0   11.86    3.09
   3  11   0   15.72    4.19
  -3  11   0   14.10    3.91
   4 -11   0    2.14    2.33
  -4  11   0    0.27    2.28
  -4  11   0   -2.46    2.45
   4  11   0    2.46    2.85
   5 -11   0   61.68    6.75
  -5  11   0   61.39    7.34
  -5  11   0   73.06    9.19
   5  11   0   98.17    9.48
   6 -11   0    0.16    2.66
  -6  11   0   -1.15    2.69
   6  11   0   -1.62    2.44
  -6  11   0    1.43    2.65
   7 -11   0   12.54    3.94
  -7  11   0    5.28    3.84
  -7  11   0   20.32    4.63
   7  11   0   17.15    4.66
   0  12   0   94.07    9.07
  -1  12   0    1.83    2.62
   1  12   0   -0.35    2.42
   2 -12   0    3.90    2.47
   2  12   0    6.37    3.20
  -2  12   0    8.14    3.35
   3 -12   0    2.80    2.46
  -3  12   0    3.70    2.96
   3  12   0    1.63    2.90
   4 -12   0  126.79    8.67
  -4  12   0  139.40    9.97
   4  12   0  114.29    9.64
   5 -12   0    0.02    2.30
  -5  12   0    0.45    2.66
   5  12   0    0.72    2.87
  -5  12   0    2.62    3.12
 -13   0   1    1.70    2.50
 -12   0   1    0.30    2.12
 -11   0   1    0.57    2.10
 -10   0   1    0.63    1.81
  -9   0   1   -0.02    1.51
  -8   0   1   -0.44    1.18
  -7   0   1    0.00    1.20
  -6   0   1    0.69    1.10
  -6   0   1    0.43    1.08
  -5   0   1   -0.17    0.80
  -5   0   1   -1.05    0.55
  -4   0   1    0.67    0.67
  -3   0   1   -0.36    0.51
   1   0  -1   -0.37    0.19
   0   0   1   -0.76    0.07
   0   0  -1   -0.88    0.06
  -1   0  -1   -0.93    0.29
   1   0   1    0.11    0.46
  -1   0  -1   -0.09    0.27
   1   0   1    0.75    0.35
   2   0   1   -0.30    0.49
  -2   0  -1   -0.66    0.43
  -3   0  -1    1.91    0.80
   3   0   1   -0.38    0.58
  -4   0  -1   -0.53    0.60
  -5   0  -1    1.52    1.28
  -5   0  -1   -0.70    0.60
  -6   0  -1    1.42    1.46
  -6   0  -1    1.26    1.21
  -7   0  -1    0.54    1.49
  -8   0  -1    0.55    1.67
  -9   0  -1   -2.10    1.35
 -10   0  -1   -0.42    1.74
 -11   0  -1    0.74    2.40
 -12   0  -1    2.65    2.75
 -13   0  -1   -1.86    2.12
 -13  -1   1    7.03    3.25
 -13   1   1    2.34    2.69
 -12  -1   1    4.10    2.74
 -12   1   1    1.62    2.45
 -11  -1   1   60.58    7.27
 -11   1   1   74.95    8.37
 -10  -1   1  100.78    8.13
 -10   1   1  107.30    8.48
  -9  -1   1   28.25    4.58
  -9   1   1   32.68    5.09
  -8   1   1   61.76    6.58
  -7   1   1    2.85    1.73
  -6  -1   1    3.25    1.42
  -6   1   1    0.83    1.13
  -6   1   1    2.61    1.58
  -5  -1   1   49.75    3.82
   5   1  -1   44.83    4.27
  -5   1   1   51.61    4.14
  -4  -1   1    0.93    0.88
   4   1  -1    5.18    1.50
  -4   1   1    3.64    1.32
   3  -1  -1   18.10    2.12
  -3  -1   1   18.54    2.11
   3   1  -1   13.61    1.91
  -3   1   1   16.78    2.01
   2  -1  -1    2.07    0.68
  -2  -1   1    2.29    0.77
   2   1  -1    3.20    0.86
  -2   1   1    1.68    0.69
  -1  -1   1   50.80    2.45
   1  -1  -1   56.62    2.50
   1  -1  -1   69.10    2.69
  -1   1   1   48.99    2.45
  -1   1   1   68.53    2.64
   1   1  -1   70.46    2.68
   0  -1  -1   77.00    3.13
   0   1  -1   88.62    2.99
   0   1  -1   89.26    3.25
   1  -1   1  224.01    8.28
  -1  -1  -1  247.80    8.18
   1   1   1  253.48    8.35
   1   1   1  259.87    8.22
  -1   1  -1  239.58    8.36
   1   1   1  256.62    8.26
   2  -1   1   37.75    2.45
  -2  -1  -1   36.78    2.17
  -2  -1  -1   38.57    2.48
   2   1   1   40.87    2.28
   2   1   1   39.22    2.46
  -2   1  -1   37.79    2.43
  -3  -1  -1  646.72   21.75
   3  -1   1  675.56   22.47
  -3  -1  -1  636.28   22.26
   3   1   1  675.54   21.92
  -3   1  -1  727.47   22.75
  -4  -1  -1   50.43    3.33
  -4  -1  -1   50.83    3.80
  -4   1  -1   50.79    3.93
   4   1   1   49.59    3.41
  -4   1  -1   48.90    3.10
  -5  -1  -1   61.48    4.62
  -5  -1  -1   62.69    4.14
   5   1   1   61.36    4.25
  -5   1  -1   54.31    4.60
  -5   1  -1   68.51    4.16
  -6  -1  -1   29.77    3.96
  -6  -1  -1   40.07    4.09
  -6   1  -1   27.67    4.00
   6   1   1   34.32    3.86
  -6   1  -1   34.69    3.67
  -7   1  -1   65.07    5.80
  -8   1  -1   58.85    6.72
  -9  -1  -1   19.29    4.02
  -9   1  -1   20.61    4.18
 -10  -1  -1    1.73    2.23
 -10   1  -1    0.44    1.94
 -11  -1  -1    8.02    3.37
 -11   1  -1   10.77    3.79
 -12  -1  -1    2.03    2.60
 -12   1  -1    0.00    2.29
 -13  -1  -1    7.90    3.73
 -13   1  -1    7.83    3.68
 -13  -2   1    1.74    2.66
 -13   2   1    3.60    3.17
 -12  -2   1    3.04    2.74
 -12   2   1   -0.42    2.28
 -11  -2   1    7.68    3.02
 -11   2   1    0.39    2.21
 -10   2   1    7.02    3.13
  -9   2   1   85.65    7.36
  -8   2   1   78.81    6.60
  -7   2   1   48.39    5.47
   7   2  -1   52.42    5.40
   6   2  -1    8.61    2.17
  -6   2   1   10.85    2.50
  -5  -2   1  145.87    7.33
   5  -2  -1  158.11    7.73
   5   2  -1  138.52    7.38
  -5   2   1  157.41    7.83
   4  -2  -1    2.09    1.13
  -4  -2   1   12.48    1.97
   4   2  -1    3.68    1.31
  -4   2   1    5.46    1.50
   3  -2  -1   15.95    1.94
  -3  -2   1   13.95    1.81
   3  -2  -1   16.81    2.03
  -3   2   1   11.90    1.77
   3   2  -1   14.61    1.94
  -2  -2   1 1381.33   41.34
   2  -2  -1 1319.24   41.32
  -2  -2   1 1363.43   40.25
   2  -2  -1 1319.97   41.24
   2   2  -1 1270.63   41.22
  -2   2   1 1349.60   41.45
   1  -2  -1  917.94   28.36
   1  -2  -1  898.33   28.16
  -1  -2   1  897.58   28.13
  -1  -2   1  912.54   27.34
  -1   2   1  899.33   28.12
   1   2  -1  909.01   28.16
   1   2  -1  910.62   27.34
   0  -2  -1  101.24    4.19
   0  -2  -1   92.30    3.89
   0  -2   1   97.64    3.83
   0  -2   1   95.59    4.16
   0  -2   1   96.65    3.49
   0   2   1  102.32    3.95
   0   2  -1  102.96    3.54
   0   2  -1   94.77    3.84
   0   2   1   97.61    4.03
   0   2  -1  100.09    4.24
  -1  -2  -1  372.58   12.14
   1  -2   1  372.76   12.55
  -1  -2  -1  367.34   12.30
   1   2   1  364.17   12.31
   1   2   1  368.63   12.11
  -2  -2  -1   38.06    2.40
   2  -2   1   36.99    2.57
   2   2   1   35.04    2.27
   2   2   1   38.40    2.36
   2   2   1   37.12    2.40
  -2   2  -1   40.24    2.70
  -3  -2  -1  197.68    7.84
  -3  -2  -1  211.00    7.97
   3  -2   1  183.98    8.00
  -3   2  -1  194.96    8.22
   3   2   1  201.77    7.85
   3   2   1  190.17    7.86
  -4  -2  -1  188.89    8.39
   4  -2   1  197.84    8.71
  -4  -2  -1  200.09    8.32
  -4   2  -1  199.74    8.91
   4   2   1  197.49    8.34
   5  -2   1   12.14    2.45
  -5  -2  -1   14.10    2.37
  -5  -2  -1   15.40    2.65
   5   2   1   12.09    2.27
  -5   2  -1   14.95    2.67
  -6  -2  -1  179.38    9.18
  -6   2  -1  166.85    9.38
   6   2   1  180.48    8.79
   7   2   1  154.79    8.42
  -7   2  -1  148.73    9.20
   8   2   1   15.65    3.27
  -8   2  -1    9.16    2.96
  -9   2  -1   14.84    3.76
 -10   2  -1  154.44   10.88
 -11  -2  -1    9.99    3.62
 -11   2  -1    3.51    2.95
 -12  -2  -1    0.82    2.19
 -12   2  -1   -1.76    1.89
 -13  -2  -1    1.74    2.66
 -13   2  -1    2.61    3.09
 -13  -3   1   49.12    7.45
  13  -3  -1   45.33    6.97
 -13   3   1   39.09    6.88
 -12   3   1    4.66    3.13
 -11   3   1    2.77    2.86
 -10   3   1   -0.25    2.18
  -9   3   1   -0.74    1.78
   9   3  -1   -2.53    1.47
   8   3  -1   -0.52    1.39
  -8   3   1   -0.07    1.62
  -7  -3   1   34.52    4.12
  -7   3   1   28.92    4.40
   7   3  -1   23.31    3.60
  -6  -3   1   17.55    2.72
   6   3  -1   13.39    2.72
  -6   3   1   15.50    3.00
  -5  -3   1  278.23   11.68
   5  -3  -1  291.67   11.94
  -5  -3   1  276.68   10.96
   5   3  -1  264.72   11.71
  -5   3   1  289.75   12.12
  -4  -3   1    0.05    0.66
   4  -3  -1    0.91    0.94
  -4  -3   1   -0.41    0.72
   4  -3  -1    0.40    0.97
   4   3  -1   -0.21    0.82
  -4   3   1    0.02    0.77
  -3  -3   1  101.88    5.06
   3  -3  -1  100.84    5.02
   3  -3  -1   94.39    4.98
  -3   3   1   90.13    5.09
   3   3  -1  100.51    5.02
  -2  -3   1  233.10    8.92
   2  -3  -1  221.82    8.81
   2  -3  -1  236.61    9.16
  -2   3   1  238.68    9.34
   2   3  -1  232.78    7.96
   2   3  -1  239.55    8.99
  -2   3   1  246.79    8.96
  -1  -3   1    8.77    0.92
  -1  -3   1    8.65    1.28
   1  -3  -1    6.92    1.18
  -1  -3   1    7.69    1.41
   1  -3  -1    6.73    1.27
   1   3  -1    7.95    0.87
  -1   3   1    6.44    1.14
   1   3  -1    6.78    1.22
  -1   3   1    9.98    1.58
   0  -3   1  373.93   12.02
   0  -3  -1  386.44   12.57
   0  -3   1  366.15   12.53
   0  -3   1  378.35   13.12
   0   3  -1  340.05   12.98
   0   3  -1  368.89   12.59
   0   3  -1  376.30   12.02
   0   3   1  384.18   12.54
   1  -3   1    7.24    1.13
   1  -3   1    5.98    1.26
  -1  -3  -1    4.28    0.99
  -1  -3  -1    5.69    1.13
  -1   3  -1    4.57    1.16
   1   3   1    6.21    1.04
   1   3   1    4.88    1.04
   2  -3   1   20.19    2.31
  -2  -3  -1   19.31    2.11
  -2   3  -1   19.55    2.34
   2   3   1   18.37    1.87
   2   3   1   17.65    2.06
   3  -3   1    1.09    1.00
  -3  -3  -1    1.38    0.89
  -3   3  -1   -0.11    0.82
   3   3   1    1.22    0.80
   3   3   1    0.75    0.80
   3   3   1   -0.03    0.68
  -4  -3  -1   95.87    5.00
   4  -3   1   89.06    5.37
  -4  -3  -1   97.77    5.29
  -4   3  -1   93.54    5.65
   4   3   1   93.66    5.19
  -5  -3  -1    3.53    1.44
  -5  -3  -1    4.52    1.51
   5   3   1    4.15    1.56
  -5   3  -1    4.93    1.83
  -6  -3  -1   80.73    5.65
  -6   3  -1   92.58    6.50
   6   3   1   90.67    5.91
  -7  -3  -1  160.86    8.96
   7   3   1  168.00    9.03
  -7   3  -1  161.42    9.74
   8   3   1    1.13    1.72
  -8   3  -1    1.95    2.05
  -9   3  -1   -0.08    2.02
   9   3   1   -3.04    1.50
 -10   3  -1   35.48    6.23
 -11   3  -1    3.13    2.90
 -12  -3  -1   31.18    5.78
 -12   3  -1   28.23    5.90
 -13  -3  -1   -1.10    2.30
 -13   3  -1    4.94    3.44
  13  -4  -1   11.46    4.28
 -13   4   1    8.35    4.09
  12  -4  -1   -0.99    2.46
 -12   4   1    3.69    3.34
  11  -4  -1   16.04    4.26
 -11   4   1   18.76    4.87
  10  -4  -1    1.44    2.31
 -10   4   1    0.58    2.41
  10   4  -1    0.35    2.06
   9  -4  -1    7.88    2.93
  -9   4   1   10.04    3.37
   9   4  -1    8.11    2.94
  -8  -4   1    5.50    2.15
   8  -4  -1    8.15    2.77
  -8   4   1    8.04    2.92
   8   4  -1    4.17    2.29
  -7  -4   1   30.57    3.73
   7  -4  -1   33.82    4.51
   7   4  -1   33.30    4.49
  -7   4   1   34.94    4.76
  -6  -4   1    2.11    1.29
   6  -4  -1   -1.66    1.30
   6   4  -1    0.38    1.34
  -6   4   1    0.50    1.52
  -5  -4   1  180.92    7.27
   5  -4  -1  178.08    8.61
  -5   4   1  158.81    8.67
   5   4  -1  165.33    8.49
  -4  -4   1   65.15    4.38
   4  -4  -1   68.88    4.63
   4  -4  -1   55.54    4.18
  -4   4   1   59.81    4.57
   4   4  -1   64.15    4.37
   4   4  -1   60.89    3.48
   3  -4  -1  493.37   17.78
   3  -4  -1  497.36   18.15
  -3  -4   1  526.36   18.06
   3   4  -1  512.38   18.05
   3   4  -1  512.12   16.65
  -3   4   1  511.60   18.46
   2  -4  -1   41.61    3.01
   2  -4  -1   39.60    3.15
  -2  -4   1   40.65    3.01
  -2   4   1   25.92    3.02
   2   4  -1   44.41    3.08
   2   4  -1   44.34    1.92
  -2   4   1   39.50    2.91
   2   4  -1   46.01    2.39
   1  -4  -1    3.79    1.15
   1  -4  -1    6.96    1.57
  -1  -4   1    6.38    1.00
  -1  -4   1    8.23    1.49
  -1  -4   1    6.33    1.51
  -1   4   1    4.81    1.44
  -1   4   1    4.70    1.14
   1   4  -1    6.69    1.38
   1   4  -1    5.52    0.93
   0  -4  -1  283.23   11.51
   0  -4   1  306.23   10.41
   0  -4   1  317.98   11.78
   0  -4  -1  307.23   10.92
   0   4   1  290.71   11.26
   0   4   1  309.12   10.90
   0   4  -1  289.64   11.69
   0   4  -1  314.89   11.21
   0   4  -1  324.92   10.47
  -1  -4  -1  110.30    5.67
   1  -4   1  117.96    4.92
  -1  -4  -1  110.31    4.95
  -1  -4  -1  112.02    5.37
   1  -4   1   98.88    5.45
   1   4   1  111.24    4.94
  -1   4  -1  115.67    5.92
   1   4   1  107.53    5.37
  -1   4  -1  115.65    5.22
  -2  -4  -1  265.69    9.90
  -2  -4  -1  272.32   10.48
   2  -4   1  264.70   10.01
   2  -4   1  262.58   10.77
   2   4   1  276.48    9.92
   2   4   1  264.43   10.49
  -2   4  -1  278.30   11.15
   3  -4   1  185.18    8.22
   3  -4   1  177.17    7.66
  -3  -4  -1  176.02    7.84
  -3   4  -1  152.82    8.06
   3   4   1  167.69    7.16
   3   4   1  182.80    7.97
   3   4   1  180.53    7.21
   4  -4   1  133.30    7.06
  -4  -4  -1  140.62    6.98
   4   4   1  137.05    6.93
   4   4   1  126.93    6.27
  -4   4  -1  129.85    7.25
   4   4   1  139.73    6.46
   5   4   1  212.51    9.56
  -5   4  -1  187.08    9.89
   5   4   1  206.78    8.99
   6   4   1  104.77    6.57
  -6   4  -1   96.94    6.86
  -7  -4  -1  124.24    7.33
  -7   4  -1  107.79    7.96
   7   4   1  113.57    7.34
   8   4   1  166.83    9.66
  -8   4  -1  155.46   10.34
  -9   4  -1  366.23   18.55
   9   4   1  388.62   17.52
 -10   4  -1    8.60    3.82
  10   4   1   12.54    3.66
 -11   4  -1    8.00    3.81
 -12   4  -1   54.77    8.16
  12  -5  -1   13.87    4.23
 -12   5   1   20.81    5.57
  11  -5  -1    2.27    2.74
 -11   5   1   -2.02    2.08
  11   5  -1    0.60    2.31
  10  -5  -1   79.91    8.42
  10   5  -1   70.11    7.97
 -10   5   1   67.45    8.40
   9  -5  -1  193.07   11.40
  -9   5   1  187.34   12.03
   9   5  -1  184.54   11.24
   8  -5  -1   73.20    7.08
  -8   5   1   63.51    7.22
   8   5  -1   50.62    6.02
   7  -5  -1   99.31    7.07
  -7   5   1  103.95    7.66
   7   5  -1  104.83    7.34
   6  -5  -1  192.22   10.03
   6   5  -1  205.43    9.04
  -6   5   1  217.14   11.05
   6   5  -1  201.56   10.36
   5  -5  -1  124.27    7.10
  -5   5   1  123.45    7.57
   5   5  -1  125.56    5.96
   5   5  -1  109.03    6.86
   4  -5  -1   59.15    4.37
   4   5  -1   52.66    3.38
  -4   5   1   62.92    4.96
   4   5  -1   63.38    4.58
   3  -5  -1   89.81    5.26
  -3  -5   1  100.79    5.57
   3  -5  -1   94.54    5.73
   3   5  -1   96.71    4.35
  -3   5   1   83.01    5.70
   3   5  -1   87.94    5.36
  -2  -5   1  239.82   10.40
  -2  -5   1  249.43    8.68
  -2  -5   1  250.18    9.98
   2  -5  -1  230.63    9.68
   2  -5  -1  237.06   10.30
   2   5  -1  247.00    8.62
  -2   5   1  221.91   10.41
  -2   5   1  237.41    9.62
   2   5  -1  226.42    9.86
   1  -5  -1  185.36    8.60
  -1  -5   1  189.13    8.74
   1  -5  -1  183.34    7.86
  -1  -5   1  194.44    7.18
  -1  -5   1  197.38    8.22
  -1   5   1  198.40    9.00
  -1   5   1  188.58    7.88
   1   5  -1  196.61    7.17
  -1   5   1  176.26    8.19
   1   5  -1  190.41    8.29
   0  -5   1   60.45    3.26
   0  -5  -1   63.69    4.37
   0  -5   1   51.70    4.07
   0  -5  -1   54.00    3.53
   0   5  -1   57.16    3.83
   0   5  -1   57.95    3.23
   0   5  -1   60.21    4.31
   0   5   1   61.05    4.05
   0   5   1   62.94    3.63
   1  -5   1    0.51    0.88
  -1  -5  -1    1.88    1.06
   1  -5   1    0.53    1.06
  -1  -5  -1    1.40    1.20
  -1  -5  -1    0.91    0.97
   1   5   1    1.88    1.20
  -1   5  -1    0.53    1.17
   1   5   1    0.82    0.89
  -1   5  -1    1.24    1.03
   2  -5   1 1053.39   35.19
  -2  -5  -1 1072.88   33.90
  -2  -5  -1 1090.48   34.80
   2  -5   1 1026.84   33.94
   2   5   1 1075.68   33.83
   2   5   1 1049.38   34.80
  -2   5  -1 1069.97   35.67
   3  -5   1  155.49    7.40
   3   5   1  159.29    7.87
   3   5   1  165.22    7.11
   3   5   1  164.24    6.90
  -3   5  -1  169.34    8.57
   4  -5   1   18.22    2.77
   4   5   1   19.15    2.50
  -4   5  -1   18.06    3.14
   4   5   1   17.25    2.38
   4   5   1   14.99    2.61
   5  -5   1    3.79    1.77
   5   5   1    3.34    1.69
  -5   5  -1    6.34    2.31
   5   5   1    6.92    1.75
   6  -5   1   45.96    5.07
   6   5   1   55.23    5.43
  -6   5  -1   41.92    5.08
   7   5   1   33.93    4.65
  -7   5  -1   35.38    5.24
  -8   5  -1    2.71    2.33
   8   5   1    1.63    2.00
   9   5   1   19.94    4.19
  -9   5  -1   14.52    4.29
 -10   5  -1   34.78    6.44
  10   5   1   32.10    5.42
  11  -5   1    7.24    3.55
 -11   5  -1    6.84    3.77
  11   5   1   10.12    3.60
  12  -5   1   12.47    4.26
 -12   5  -1   11.08    4.67
  12  -6  -1   14.52    4.57
 -12   6   1    7.97    4.25
  12   6  -1   21.33    5.03
  11  -6  -1   82.20    9.24
  11   6  -1   94.29    9.99
 -11   6   1   95.41   10.64
  10  -6  -1    2.32    2.75
 -10   6   1   -0.89    2.37
  10   6  -1    0.15    2.09
   9  -6  -1   -2.27    1.79
   9   6  -1   -0.48    2.03
  -9   6   1    1.72    2.62
   8  -6  -1  102.16    7.82
   8   6  -1  104.74    8.05
  -8   6   1  102.65    8.47
   7  -6  -1   96.15    7.07
  -7   6   1   87.25    7.38
   7   6  -1   91.92    7.08
   6  -6  -1   19.00    3.55
   6   6  -1   15.35    2.51
  -6   6   1   26.01    4.24
   6   6  -1   16.48    3.26
   5  -6  -1    2.56    1.77
   5   6  -1    2.17    1.18
  -5   6   1    1.15    1.69
   5   6  -1    2.87    1.81
   4  -6  -1  182.11    8.96
   4   6  -1  183.76    7.56
   4   6  -1  193.07    9.32
  -4   6   1  176.72    9.71
   3  -6  -1  331.74   13.33
   3   6  -1  313.74   13.55
   3   6  -1  341.42   11.04
  -3   6   1  346.39   14.63
   3   6  -1  340.14   11.93
  -2  -6   1   37.15    2.62
   2  -6  -1   40.17    3.83
   2   6  -1   39.77    4.03
  -2   6   1   44.91    3.96
  -2   6   1   26.28    3.66
  -2   6   1   41.83    4.20
   2   6  -1   35.13    2.56
  -1  -6   1    5.66    1.29
   1  -6  -1    5.92    1.60
  -1   6   1    4.77    1.68
   1   6  -1    2.85    1.43
  -1   6   1    9.29    2.32
  -1   6   1    7.15    1.70
   1   6  -1    9.80    1.52
   0  -6   1  500.38   16.63
   0  -6  -1  487.81   17.14
   0   6   1  492.29   18.04
   0   6  -1  475.08   16.51
   0   6  -1  479.43   17.76
   0   6   1  486.71   17.04
  -1  -6  -1  146.91    6.68
   1  -6   1  146.79    6.58
  -1   6  -1  140.77    7.97
   1   6   1  146.34    6.64
  -1   6  -1  150.97    7.26
   1   6   1  143.51    7.44
   2  -6   1   45.17    3.40
  -2  -6  -1   37.19    3.07
  -2   6  -1   40.68    4.62
   2   6   1   28.19    3.45
   2   6   1   36.43    3.01
  -2   6  -1   41.30    3.94
   3  -6   1   11.07    2.21
   3   6   1   12.74    1.95
   3   6   1   13.38    2.51
  -3   6  -1   10.48    2.67
   3   6   1   13.19    2.06
   4  -6   1  185.92    8.98
  -4   6  -1  168.15    9.87
   4   6   1  199.31    8.28
   4   6   1  202.18    9.60
   4   6   1  193.88    8.47
   5  -6   1  122.63    7.25
  -5   6  -1  133.25    8.36
   5   6   1  114.08    7.31
   6  -6   1   -1.34    1.41
   6   6   1    3.52    2.04
  -6   6  -1    4.11    2.31
   7  -6   1   -2.18    1.62
   7   6   1    0.15    1.62
  -7   6  -1    1.44    2.23
   8  -6   1  125.98    8.78
   8   6   1  117.79    8.58
  -8   6  -1  127.68    9.73
   9  -6   1   24.92    4.75
  -9   6  -1   26.00    5.40
   9   6   1   14.45    3.73
  10  -6   1    0.34    2.52
 -10   6  -1    2.92    3.27
  10   6   1    0.07    2.56
  11  -6   1    8.42    3.74
  11   6   1    2.22    2.74
 -11   6  -1    1.81    3.06
  12  -6   1    4.83    3.59
 -12   6  -1    1.00    3.23
  12   6   1    1.04    2.84
  11  -7  -1   89.78    9.69
 -11   7   1   87.04   10.71
  11   7  -1   74.15    8.87
  10  -7  -1    8.95    3.66
 -10   7   1    8.09    3.93
  10   7  -1    5.01    3.32
   9  -7  -1  119.83    9.18
   9   7  -1  134.18    9.85
  -9   7   1  121.84   10.13
   8  -7  -1   37.98    5.51
  -8   7   1   44.95    6.51
   8   7  -1   38.74    5.78
   7  -7  -1   62.86    6.48
   7   7  -1   70.47    7.15
  -7   7   1   61.00    7.24
   6  -7  -1   83.97    6.57
   6   7  -1   88.90    6.85
  -6   7   1   93.30    7.53
   5  -7  -1   97.03    6.68
   5   7  -1  102.93    6.96
   5   7  -1  106.17    5.55
  -5   7   1  106.76    7.74
   4  -7  -1   76.06    5.48
   4   7  -1   75.13    4.34
   4   7  -1   70.11    5.59
  -4   7   1   72.00    6.17
   3  -7  -1   97.53    6.09
  -3   7   1   93.57    6.97
   3   7  -1   96.90    6.45
   3   7  -1  100.92    5.01
   3   7  -1  106.40    4.15
  -2  -7   1   36.28    2.82
   2  -7  -1   28.24    3.42
   2   7  -1   36.02    4.18
   2   7  -1   41.78    2.93
  -2   7   1   31.70    4.32
  -2   7   1   36.44    4.14
   1  -7  -1  282.50   11.66
  -1  -7   1  296.56   10.87
   1   7  -1  298.74   10.86
  -1   7   1  283.82   12.45
  -1   7   1  291.84   11.64
   1   7  -1  278.36   12.32
  -1   7   1  297.27   13.47
   0  -7   1   79.35    4.49
   0  -7  -1   74.18    4.73
   0   7  -1   77.49    5.29
   0   7   1   79.41    5.49
   0   7   1   81.45    4.83
   0   7  -1   77.31    4.42
   1  -7   1  190.37    7.94
  -1  -7  -1  171.23    7.82
  -1   7  -1  171.63    8.57
  -1   7  -1  166.83    9.48
   1   7   1  168.71    7.76
   1   7   1  176.09    8.87
  -2  -7  -1  201.50    8.62
   2  -7   1  204.24    8.84
  -2   7  -1  181.72    9.08
   2   7   1  195.69    8.55
   2   7   1  192.92    9.64
   3  -7   1  427.94   16.57
   3   7   1  465.78   16.28
  -3   7  -1  412.01   18.39
   3   7   1  475.85   15.85
   3   7   1  400.96   17.32
  -3   7  -1  459.46   17.20
   4  -7   1   41.05    4.35
   4   7   1   35.04    3.07
   4   7   1   33.98    3.59
  -4   7  -1   37.56    5.04
   4   7   1   37.15    4.56
   5  -7   1   12.92    2.90
   5   7   1   15.55    3.21
  -5   7  -1    6.35    2.71
   6  -7   1  142.28    8.57
  -6   7  -1  139.35    9.66
   6   7   1  144.63    8.91
   7  -7   1  150.54    9.44
   7   7   1  152.62    9.75
  -7   7  -1  161.82   10.82
   8  -7   1   30.26    5.02
   8   7   1   23.32    4.40
  -8   7  -1   38.31    6.26
   9  -7   1    9.24    3.52
   9   7   1   12.33    3.80
  -9   7  -1    9.27    4.00
  10  -7   1   58.93    7.59
 -10   7  -1   60.26    8.82
  10   7   1   55.67    7.17
  11  -7   1   99.15   10.42
 -11   7  -1  107.09   12.06
  11   7   1  107.99   10.90
 -11   8   1  130.37   11.83
  10  -8  -1    1.34    2.72
  10   8  -1   -1.68    2.53
 -10   8   1    3.53    3.57
   9  -8  -1   -1.28    2.54
  -9   8   1    1.10    2.84
   9   8  -1    2.95    2.68
   8  -8  -1   45.71    6.13
  -8   8   1   57.08    7.67
   8   8  -1   55.88    7.17
   7  -8  -1  182.58   10.91
   7   8  -1  178.61   11.25
  -7   8   1  216.44   12.80
   6  -8  -1   53.48    5.95
  -6   8   1   52.55    6.63
   6   8  -1   58.44    6.47
   5  -8  -1   38.11    4.76
  -5   8   1   42.88    5.93
   5   8  -1   38.58    5.06
   4  -8  -1  204.09   10.23
   4   8  -1  199.87   10.73
  -4   8   1  209.74   11.81
   3  -8  -1  239.04   11.11
   3   8  -1  248.87    9.66
  -3   8   1  253.52   12.90
  -3   8   1  228.13   11.44
   3   8  -1  232.98   11.61
  -2  -8   1   31.52    3.06
   2  -8  -1   31.74    3.87
  -2   8   1   35.18    4.90
  -2   8   1   35.16    4.39
   2   8  -1   30.09    4.16
   2   8  -1   33.84    3.11
  -1  -8   1  180.92    7.86
   1  -8  -1  183.21    8.78
   1   8  -1  184.87    7.88
   1   8  -1  193.69    9.71
  -1   8   1  172.45    9.43
   0  -8  -1  217.43    9.65
   0  -8   1  214.85    9.10
   0   8  -1  212.98   10.48
   0   8  -1  217.51    9.11
   0   8   1  217.66   10.77
  -1  -8  -1   21.54    2.95
   1  -8   1   25.39    3.02
  -1   8  -1   28.48    3.79
  -1   8  -1   24.48    4.07
   1   8   1   17.96    3.23
  -2  -8  -1   26.82    3.16
   2  -8   1   21.83    3.02
  -2   8  -1   18.31    3.21
  -2   8  -1   20.88    3.84
   2   8   1   20.16    3.47
   3  -8   1    0.77    1.47
  -3   8  -1   -1.00    1.33
   3   8   1    1.21    1.85
  -3   8  -1    1.13    1.93
   4  -8   1   31.29    4.01
  -4   8  -1   20.96    4.27
  -4   8  -1   30.70    4.18
   4   8   1   28.07    3.07
   4   8   1   25.15    4.15
   5  -8   1   96.67    6.82
  -5   8  -1  104.85    8.24
   5   8   1   99.69    7.36
   6  -8   1    6.25    2.69
  -6   8  -1    7.65    3.22
   6   8   1    7.39    2.93
   7  -8   1   21.27    4.16
   7   8   1   22.04    4.49
  -7   8  -1   26.70    5.33
   8  -8   1  174.36   11.00
  -8   8  -1  170.39   12.39
   8   8   1  179.33   11.43
   9  -8   1   29.80    5.46
  -9   8  -1   26.87    5.81
   9   8   1   27.98    5.48
  10  -8   1   73.72    8.59
 -10   8  -1   75.53    9.99
  10   8   1   75.28    8.81
  10  -9  -1   45.70    7.09
 -10   9   1   40.50    7.69
   9  -9  -1  133.74   10.26
  -9   9   1  134.82   11.45
   9   9  -1  146.22   11.04
   8  -9  -1   -0.85    2.42
   8   9  -1   -1.58    2.41
  -8   9   1   -1.51    2.30
   7  -9  -1   -0.04    2.28
   7   9  -1    2.79    2.86
  -7   9   1    2.45    3.05
   6  -9  -1  124.71    8.59
  -6   9   1  128.82   10.01
   6   9  -1  135.20    9.32
   5  -9  -1  248.10   12.42
  -5   9   1  257.30   12.88
  -5   9   1  245.37   14.06
   5   9  -1  244.00   13.04
   4  -9  -1    0.98    1.85
  -4   9   1    0.24    2.13
  -4   9   1    1.29    1.93
   4   9  -1    3.00    2.29
   3  -9  -1    7.95    2.57
  -3   9   1   11.78    3.49
   3   9  -1    9.77    2.87
  -3   9   1   13.08    3.15
   2  -9  -1  107.56    6.66
  -2  -9   1  101.73    5.47
   2   9  -1  110.22    7.39
  -2   9   1   79.69    6.57
  -2   9   1   95.30    7.84
  -1  -9   1  148.66    7.09
   1  -9  -1  140.59    7.82
   1   9  -1  157.81    8.95
  -1   9   1  139.91    8.70
   0  -9  -1   12.91    2.59
   0  -9   1   17.72    2.69
   0   9   1   14.48    3.25
   0   9  -1   19.03    3.44
  -1  -9  -1    1.84    1.55
   1  -9   1   -0.86    1.27
  -1   9  -1    0.26    1.73
   1   9   1    2.27    1.96
  -2  -9  -1   97.18    5.85
   2  -9   1   86.90    5.73
  -2   9  -1   89.18    7.60
   2   9   1   76.98    6.46
  -2   9  -1   92.11    6.64
   3  -9   1  168.69    8.79
   3   9   1  172.89    7.72
   3   9   1  164.22    9.75
  -3   9  -1  165.88    9.38
  -3   9  -1  161.73   10.69
   4  -9   1   25.79    3.95
  -4   9  -1   20.35    4.52
  -4   9  -1   29.61    4.28
   4   9   1   33.32    4.97
   5  -9   1   -2.83    1.48
  -5   9  -1   -0.37    1.72
  -5   9  -1   -2.73    1.96
   5   9   1   -2.59    1.62
   6  -9   1  183.86   10.52
  -6   9  -1  193.89   12.62
   6   9   1  190.29   11.50
   7  -9   1   90.96    7.48
   7   9   1   89.09    8.94
  -7   9  -1   73.76    8.88
   8  -9   1    0.19    2.48
   8   9   1   -0.76    2.59
  -8   9  -1    1.76    3.04
   9  -9   1    8.22    3.70
  -9   9  -1    5.21    3.88
   9   9   1    2.16    2.94
   8 -10  -1    3.73    2.94
  -8  10   1    2.72    3.43
   8  10  -1    5.50    3.42
   7 -10  -1  210.65   12.38
  -7  10   1  224.19   14.46
   7  10  -1  209.00   13.09
   6 -10  -1    7.98    3.24
  -6  10   1    6.80    3.28
  -6  10   1    5.71    3.38
   6  10  -1   11.11    3.66
   5 -10  -1   55.17    6.38
  -5  10   1   66.01    8.09
  -5  10   1   59.23    6.84
   5  10  -1   62.42    7.32
   4 -10  -1   34.74    4.79
   4  10  -1   22.18    4.34
  -4  10   1   25.30    4.56
  -4  10   1   27.31    5.52
   3 -10  -1  226.13   11.25
  -3  10   1  218.73   13.32
   3  10  -1  226.99   12.38
  -3  10   1  225.07   12.13
   2 -10  -1  108.07    7.08
  -2 -10   1  103.64    5.89
   2  10  -1  108.69    7.85
  -2  10   1  102.48    7.78
  -1 -10   1   21.84    2.99
   1 -10  -1   22.61    3.53
  -1  10   1   18.45    3.81
   1  10  -1   23.82    4.30
   0 -10   1   59.76    4.59
   0 -10  -1   69.02    5.22
   0  10  -1   42.31    5.41
   0  10   1   60.47    6.61
  -1 -10  -1  349.13   14.44
   1 -10   1  364.35   14.40
  -1  10  -1  342.60   15.91
   1  10   1  359.00   16.49
   2 -10   1   90.50    6.18
  -2 -10  -1   88.57    5.96
  -2  10  -1   87.14    6.88
   2  10   1   97.48    7.49
   3 -10   1  151.87    8.53
  -3  10  -1  154.75    9.47
  -3  10  -1  161.99   11.11
   3  10   1  147.47    9.78
   4 -10   1  107.05    7.29
  -4  10  -1  129.57    9.91
   4  10   1  107.41    8.42
  -4  10  -1  110.95    7.98
   5 -10   1  337.98   15.29
   5  10   1  314.01   16.32
  -5  10  -1  324.68   15.55
  -5  10  -1  364.73   18.50
   6 -10   1   42.60    5.57
   6  10   1   51.46    6.92
  -6  10  -1   50.92    7.64
  -6  10  -1   48.16    6.23
   7 -10   1   66.50    7.34
   7  10   1   43.83    6.50
  -7  10  -1   75.97    7.97
  -7  10  -1   51.64    7.75
   8 -10   1   95.51    9.42
   8  10   1   96.52   10.06
  -8  10  -1  100.56   11.49
   7 -11  -1    1.39    3.04
   7  11  -1    5.23    3.30
  -7  11   1    4.29    3.48
  -7  11   1    4.97    3.43
   6 -11  -1  116.99    8.68
  -6  11   1   88.68    8.88
  -6  11   1  121.05   12.02
   6  11  -1   88.60    9.22
   5 -11  -1  168.72   10.42
  -5  11   1  209.49   13.58
   5  11  -1  157.91   11.27
  -5  11   1  186.31   11.45
   4 -11  -1   13.67    3.67
  -4  11   1   15.02    4.69
  -4  11   1   11.75    3.69
   4  11  -1   14.05    4.14
   3 -11  -1   -0.20    2.08
  -3  11   1   -1.51    1.92
   3  11  -1    0.32    2.44
   2 -11  -1   76.20    6.85
   2  11  -1   73.40    7.69
  -2  11   1   70.04    7.53
   1 -11  -1  186.04    9.64
   1  11  -1  171.60   10.71
  -1  11   1  157.84   10.46
   0 -11  -1    1.02    1.83
   0 -11   1    1.55    1.83
   0  11   1   -1.44    2.05
   0  11  -1   -0.39    2.00
  -1 -11  -1    1.71    1.80
   1 -11   1    3.59    2.00
   1  11   1   -1.12    1.82
  -1  11  -1    0.37    2.20
  -2 -11  -1  155.75    8.29
   2 -11   1  148.76    8.33
  -2  11  -1  126.39    9.05
   2  11   1  140.78    9.86
   3 -11   1  190.74    9.96
  -3  11  -1  186.84   11.07
   3  11   1  174.01   11.34
  -3  11  -1  184.29   12.76
   4 -11   1   18.93    3.70
   4  11   1   16.82    4.31
  -4  11  -1   27.15    4.84
  -4  11  -1   25.45    5.63
   5 -11   1   16.90    3.74
  -5  11  -1   21.08    4.25
  -5  11  -1    9.03    4.14
   5  11   1   21.33    4.85
   6  11   1  123.09    9.69
  -6  11  -1   85.78   10.27
  -6  11  -1  118.52    8.77
   7 -11   1   12.67    3.98
   7  11   1   14.81    4.52
  -7  11  -1   18.88    5.51
  -7  11  -1   17.59    4.38
   5 -12  -1    2.61    2.75
  -5  12   1    5.54    3.99
   5  12  -1    2.97    3.09
  -5  12   1    3.05    2.99
   4 -12  -1   95.63    7.51
   4  12  -1   93.37    9.76
  -4  12   1   97.56    9.58
   3 -12  -1  168.54   10.07
  -3  12   1  175.33   11.44
   3  12  -1  160.96   11.18
   2 -12  -1    0.26    2.36
  -2  12   1   -2.52    2.18
   2  12  -1   -0.08    2.54
   1 -12  -1   14.96    3.48
   1  12  -1   17.59    4.46
  -1  12   1   11.50    3.96
   0  12   1   78.02    8.62
   0  12  -1   83.10    8.66
   1  12   1   80.33    8.62
  -1  12  -1   63.87    7.69
  -2  12  -1   54.38    6.83
   2  12   1   79.19    8.60
  -3  12  -1    1.16    2.46
   3  12   1   -4.39    2.11
   4 -12   1   73.45    6.98
  -4  12  -1   44.94    7.39
   4  12   1   50.99    7.19
  -4  12  -1   53.80    6.88
   5 -12   1   69.65    7.14
  -5  12  -1   54.50    6.98
   5  12   1   49.67    7.15
 -14   0   2    3.56    2.96
 -13   0   2    3.47    3.02
 -12   0   2   16.97    4.36
 -11   0   2  116.70    9.16
 -10   0   2   11.22    3.33
  -9   0   2    7.66    2.85
  -8   0   2  112.42    7.77
  -7   0   2 1597.60   52.97
  -6   0   2  133.08    7.62
  -6   0   2  133.95    7.21
  -5   0   2    7.41    1.78
  -5   0   2    6.67    1.96
  -4   0   2   10.66    1.72
   2   0  -2  370.96   12.10
  -1   0   2  240.98    8.43
   1   0  -2  278.77    8.55
   0   0  -2  574.75   16.45
   0   0  -2  486.77   16.02
   1   0   2 4048.60  118.90
   1   0   2 3781.65  118.95
  -1   0  -2 3978.06  118.61
  -1   0  -2 3919.59  119.89
   2   0   2  800.15   26.13
  -2   0  -2  789.57   26.06
   2   0   2  796.89   24.94
  -2   0  -2  825.14   24.88
   3   0   2  153.25    6.32
  -3   0  -2  156.36    7.34
  -3   0  -2  163.37    6.34
  -4   0  -2  545.95   18.37
  -4   0  -2  539.90   19.81
  -4   0  -2  538.92   19.85
  -5   0  -2 1558.74   52.19
  -5   0  -2 1632.09   50.46
  -5   0  -2 1603.99   52.28
  -6   0  -2  121.74    6.35
  -6   0  -2  106.14    7.24
  -7   0  -2   45.27    5.46
  -8   0  -2  188.72   11.09
  -9   0  -2  246.77   13.59
 -10   0  -2    1.92    2.24
 -11   0  -2  134.94   10.36
 -12   0  -2   99.73    9.04
 -13   0  -2  218.53   14.39
 -14  -1   2   20.76    4.95
 -14   1   2   24.81    5.58
 -13  -1   2  320.54   17.36
 -13   1   2  292.48   17.00
 -12  -1   2   99.96    8.76
 -12   1   2  113.93    9.41
 -11  -1   2   54.89    7.02
 -11   1   2   80.06    8.53
 -10  -1   2   32.36    5.14
 -10   1   2   22.74    4.46
  -9  -1   2  605.56   24.11
  -9   1   2  573.35   23.94
  -8   1   2   91.00    6.97
  -7   1   2   -0.27    1.38
  -6  -1   2   35.90    3.91
  -6   1   2   42.88    4.06
  -6   1   2   28.56    3.80
  -5  -1   2 2251.80   71.14
  -5   1   2 2301.96   71.43
  -4  -1   2  252.16   10.14
  -4   1   2  254.71   10.13
   4   1  -2  245.85   10.13
   3  -1  -2   32.94    2.43
  -3  -1   2   27.35    2.68
   3  -1  -2   27.32    2.21
  -3   1   2   29.41    2.26
   3   1  -2   26.17    2.69
   2  -1  -2  934.24   28.43
   2  -1  -2  906.16   28.58
  -2   1   2  930.73   28.58
   2   1  -2  852.19   28.79
  -2   1   2  952.41   28.45
   1  -1  -2 9722.33  272.48
  -1  -1   2 9477.76  269.79
  -1  -1   2 8055.80  273.54
   1   1  -2 8775.97  269.63
  -1   1   2 9999.00  273.66
  -1   1   2 9334.12  273.87
   1   1  -2 7872.16  272.51
   0  -1   2  880.25   27.42
   0  -1  -2  887.97   27.68
   0  -1   2  922.21   27.65
   0  -1   2  886.86   27.02
   0   1  -2  898.71   27.46
   0   1  -2  923.58   27.60
   0   1  -2  912.45   27.06
   0   1   2  877.17   27.64
  -1  -1  -2   41.11    2.05
   1  -1   2   39.32    2.20
  -1   1  -2   42.25    2.57
  -1   1  -2   45.29    2.34
   1   1   2   42.78    2.07
   1   1   2   40.53    2.27
  -2  -1  -2  444.78   15.46
   2  -1   2  452.79   15.36
  -2  -1  -2  454.31   14.78
  -2   1  -2  446.52   15.96
  -2   1  -2  453.33   15.41
   2   1   2  463.36   14.80
   2   1   2  471.07   15.61
   3  -1   2 1418.86   44.06
  -3  -1  -2 1419.17   43.07
  -3  -1  -2 1330.69   43.91
  -3   1  -2 1415.87   44.15
   3   1   2 1344.32   44.03
  -3   1  -2 1394.71   42.76
   3   1   2 1396.06   43.11
  -4  -1  -2   29.28    3.44
  -4  -1  -2   30.00    2.83
  -4   1  -2   29.50    2.41
   4   1   2   30.14    2.91
  -4   1  -2   32.07    3.55
  -5  -1  -2   96.06    5.28
  -5  -1  -2  101.08    6.29
   5   1   2   92.56    5.35
  -5   1  -2   95.13    6.30
  -5   1  -2   95.14    5.20
  -6  -1  -2   30.63    3.48
  -6  -1  -2   23.80    3.74
  -6   1  -2   25.87    4.02
   6   1   2   24.02    3.17
  -6   1  -2   26.89    3.23
  -7   1  -2 1760.58   54.20
  -7   1  -2 1604.59   56.24
  -8  -1  -2  127.62    8.57
  -8   1  -2  113.29    8.41
  -9  -1  -2   27.00    4.74
  -9   1  -2   30.19    5.09
 -10  -1  -2    9.84    3.25
 -10   1  -2    7.08    3.14
 -11  -1  -2  709.31   29.09
 -11   1  -2  650.59   28.67
 -12  -1  -2   10.57    3.75
 -12   1  -2    8.66    3.61
 -13  -1  -2    4.91    3.46
 -13   1  -2    2.91    3.11
 -13  -2   2    6.83    3.54
 -13   2   2   12.29    4.08
 -12  -2   2   25.13    5.11
 -12   2   2   39.42    6.39
 -11  -2   2  494.12   21.97
 -11   2   2  462.70   21.96
 -10   2   2   61.02    7.24
  -9   2   2    8.84    3.05
  -8   2   2  177.22   10.27
  -7   2   2 1391.62   46.35
   7   2  -2 1351.69   45.78
  -6   2   2  307.29   13.21
   6   2  -2  302.62   13.10
   5  -2  -2    5.97    1.70
   5  -2  -2   11.86    2.27
  -5  -2   2    4.79    1.54
  -5   2   2    4.52    1.62
   5   2  -2    7.18    1.95
   4  -2  -2   66.99    4.15
   4  -2  -2   66.73    4.14
  -4  -2   2   64.54    4.16
  -4   2   2   69.51    4.21
   4   2  -2   69.14    4.39
   3  -2  -2  613.61   20.28
  -3  -2   2  590.14   20.27
   3  -2  -2  627.58   20.20
   3   2  -2  597.05   20.48
  -3   2   2  604.20   20.20
   2  -2  -2   11.53    1.47
   2  -2  -2   10.05    1.45
  -2  -2   2   14.09    1.64
  -2   2   2    8.62    1.32
   2   2  -2   19.42    1.93
  -2   2   2   11.61    1.54
  -1  -2   2   32.75    1.99
   1  -2  -2   32.70    2.10
  -1  -2   2   33.89    2.18
   1  -2  -2   29.90    2.15
   1   2  -2   37.25    2.10
  -1   2   2   35.13    2.22
  -1   2   2   37.07    2.22
   0  -2   2   30.53    1.99
   0  -2   2   26.69    1.57
   0  -2  -2   28.28    1.95
   0  -2  -2   27.64    1.88
   0   2   2   29.77    1.94
   0   2  -2   30.95    1.84
   0   2   2   27.34    1.89
   0   2  -2   28.19    1.97
   0   2  -2   31.19    1.65
  -1  -2  -2 3768.36  110.04
   1  -2   2 3638.36  110.14
  -1  -2  -2 3571.84  109.85
  -1   2  -2 3675.28  110.27
   1   2   2 3593.85  109.90
   1   2   2 3696.07  109.97
  -2  -2  -2  359.94   12.09
   2  -2   2  344.51   12.36
   2   2   2  346.99   12.03
   2   2   2  351.86   12.14
   2   2   2  353.17   12.35
  -2   2  -2  337.44   12.41
   3  -2   2   63.38    4.01
  -3  -2  -2   65.97    3.71
  -3  -2  -2   75.86    4.21
   3   2   2   68.50    3.77
  -3   2  -2   65.29    4.14
   3   2   2   70.15    4.17
  -4  -2  -2    0.96    0.86
  -4  -2  -2    0.80    0.95
   4  -2   2    1.00    1.12
  -4   2  -2    0.89    1.07
   4   2   2    1.16    0.95
  -5  -2  -2 2388.61   75.28
   5  -2   2 2356.06   75.45
  -5  -2  -2 2402.70   74.43
  -5   2  -2 2489.88   76.04
   5   2   2 2349.48   74.52
  -6  -2  -2    4.90    1.90
  -6   2  -2    2.82    1.77
  -6   2  -2    3.03    1.26
   6   2   2    2.36    1.51
   7   2   2   45.86    4.78
  -7   2  -2   47.89    5.71
   8   2   2   -1.77    1.27
  -8   2  -2   -0.33    1.52
  -9   2  -2  710.96   28.97
 -10   2  -2   31.48    5.71
 -11  -2  -2   -1.51    1.94
 -11   2  -2   -0.50    2.44
 -12  -2  -2   20.15    4.83
 -12   2  -2   12.32    4.22
 -13  -2  -2  369.58   19.92
  13  -3  -2  158.62   11.57
 -13  -3   2  132.76   10.93
 -13   3   2  163.79   12.28
  12  -3  -2   25.98    5.19
 -12   3   2   24.27    5.50
  11  -3  -2    7.93    3.33
 -11   3   2    5.00    3.15
  10  -3  -2   18.33    4.07
 -10   3   2   30.81    5.40
   9  -3  -2  211.55   12.12
  -9   3   2  276.94   13.97
   9   3  -2  240.49   12.57
   8  -3  -2    0.94    1.82
  -8  -3   2    1.13    1.41
  -8   3   2    0.56    1.78
   8   3  -2    0.59    1.63
   7  -3  -2  128.23    7.84
  -7  -3   2  133.88    7.47
  -7   3   2  144.09    8.47
   7   3  -2  138.44    8.30
   6  -3  -2  128.55    7.55
  -6  -3   2  153.12    7.32
  -6   3   2  141.44    7.96
   6   3  -2  151.37    8.18
   5  -3  -2  469.69   16.51
  -5  -3   2  422.13   15.17
   5  -3  -2  432.76   16.21
  -5  -3   2  392.73   15.99
   5   3  -2  427.09   16.46
  -5   3   2  409.19   16.22
  -4  -3   2   75.56    3.75
   4  -3  -2   78.11    4.68
   4  -3  -2   72.50    4.55
  -4  -3   2   82.87    4.80
  -4   3   2   76.20    4.72
   4   3  -2   73.38    4.70
   3  -3  -2   15.70    2.17
   3  -3  -2   15.83    2.15
  -3  -3   2   18.19    1.23
  -3  -3   2   18.53    2.37
   3   3  -2   16.25    2.27
  -3   3   2   21.28    2.55
   2  -3  -2 1280.63   40.56
  -2  -3   2 1337.23   40.47
   2  -3  -2 1296.01   40.63
   2   3  -2 1279.38   40.48
   2   3  -2 1283.10   38.96
  -2   3   2 1295.46   40.81
  -2   3   2 1283.07   40.49
   1  -3  -2  140.35    5.94
   1  -3  -2  124.56    5.69
  -1  -3   2  137.51    4.54
  -1  -3   2  136.60    5.60
  -1  -3   2  129.62    5.90
   1   3  -2  136.29    5.64
   1   3  -2  136.05    4.53
  -1   3   2  129.08    5.68
  -1   3   2  127.84    5.89
   1   3  -2  141.79    4.60
   0  -3  -2    7.81    1.28
   0  -3   2    9.13    0.95
   0  -3  -2    7.23    1.25
   0  -3   2    7.51    1.11
   0  -3   2    9.16    1.49
   0   3  -2    6.60    1.06
   0   3   2    8.31    1.33
   0   3  -2    5.87    1.25
   0   3   2    7.63    1.23
  -1  -3  -2   10.70    1.58
   1  -3   2   11.95    1.81
  -1  -3  -2    8.93    1.45
   1   3   2    8.52    1.46
  -1   3  -2    8.37    1.64
   1   3   2   10.16    1.49
  -1   3  -2   13.23    1.51
  -2  -3  -2   78.68    4.16
   2  -3   2   91.29    4.65
  -2   3  -2   77.19    4.56
   2   3   2   86.29    4.21
   2   3   2   76.98    4.19
   3  -3   2 1010.93   32.77
  -3  -3  -2 1006.57   32.33
  -3   3  -2  965.24   32.87
   3   3   2  989.09   32.12
   3   3   2  996.51   32.29
   3   3   2 1034.60   32.41
   4  -3   2   22.25    2.93
  -4  -3  -2   27.61    3.07
   4   3   2   27.53    3.18
   4   3   2   26.18    2.93
  -4   3  -2   28.40    3.46
  -5  -3  -2    1.38    1.41
  -5  -3  -2    1.44    1.27
  -5   3  -2    3.37    1.71
   5   3   2    2.68    1.48
  -6  -3  -2  250.65   11.19
   6   3   2  233.89   10.70
  -6   3  -2  209.15   11.27
  -7   3  -2  390.52   17.35
   7   3   2  372.68   15.84
  -8   3  -2   52.95    6.60
   8   3   2   62.86    6.20
   9   3   2    6.91    2.76
  -9   3  -2    1.23    2.34
 -10   3  -2  113.53    9.54
  10   3   2  107.42    7.97
 -11   3  -2  400.87   20.80
 -12  -3  -2    3.87    3.01
 -12   3  -2    1.10    2.76
 -13  -3  -2    9.17    4.00
 -13   3  -2    3.66    3.36
  13  -4  -2   13.09    4.39
 -13   4   2   16.41    5.20
  12  -4  -2    9.66    4.10
 -12   4   2    9.45    3.89
  11  -4  -2  278.04   15.42
 -11   4   2  300.37   16.66
  10  -4  -2   -0.25    2.16
 -10   4   2   -1.23    1.99
  10   4  -2   -1.37    1.89
   9  -4  -2    3.70    2.50
  -9   4   2    0.67    2.06
   9   4  -2    3.31    2.33
  -8  -4   2  134.55    7.58
   8  -4  -2  119.03    8.12
   8   4  -2  115.14    8.24
  -8   4   2  139.86    9.04
   7  -4  -2  823.58   30.01
  -7  -4   2  850.14   28.58
  -7   4   2  869.17   30.80
   7   4  -2  797.26   30.17
  -6  -4   2   48.80    3.56
   6  -4  -2   47.58    4.90
  -6   4   2   54.06    4.78
   6   4  -2   39.43    4.56
  -5  -4   2   17.45    1.94
   5  -4  -2   11.49    2.45
   5   4  -2   16.79    2.77
  -5   4   2   13.91    2.68
   4  -4  -2   60.58    4.24
  -4  -4   2   52.91    4.01
   4  -4  -2   56.09    4.17
   4   4  -2   55.44    3.09
   4   4  -2   53.07    3.96
  -4   4   2   54.75    4.28
   3  -4  -2 1773.47   55.52
  -3  -4   2 1761.11   55.41
   3  -4  -2 1815.13   55.70
  -3   4   2 1678.55   55.83
  -3   4   2 1837.44   55.51
   3   4  -2 1779.78   55.57
   3   4  -2 1743.97   53.61
   2  -4  -2   19.68    2.46
   2  -4  -2   20.70    2.45
  -2  -4   2   21.35    2.43
   2   4  -2   20.26    2.41
   2   4  -2   22.53    1.43
  -2   4   2   22.00    2.41
  -2   4   2   19.37    2.55
  -1  -4   2   22.00    1.42
  -1  -4   2   19.40    2.17
   1  -4  -2   23.25    2.61
  -1  -4   2   22.69    2.65
   1  -4  -2   22.67    2.38
   1   4  -2   20.94    1.40
   1   4  -2   20.47    2.24
  -1   4   2   20.15    2.21
  -1   4   2   18.81    2.44
   0  -4   2   18.65    2.03
   0  -4  -2   21.44    2.52
   0  -4   2   13.61    2.07
   0  -4   2   21.65    1.57
   0  -4  -2   20.45    2.19
   0   4   2   24.08    2.39
   0   4   2   20.63    2.39
   0   4  -2   18.30    2.43
   0   4  -2   26.43    2.13
   1  -4   2 1626.96   50.34
  -1  -4  -2 1667.45   51.33
  -1  -4  -2 1605.68   50.93
   1  -4   2 1621.69   51.66
   1   4   2 1639.85   50.91
   1   4   2 1675.31   51.46
  -1   4  -2 1691.10   52.06
  -1   4  -2 1623.13   50.71
  -2  -4  -2  238.92    9.23
   2  -4   2  236.87    9.84
   2  -4   2  233.36    9.00
  -2  -4  -2  239.39    9.52
   2   4   2  237.83    9.16
  -2   4  -2  220.02    9.97
   2   4   2  237.31    9.54
  -3  -4  -2   -0.22    0.71
   3  -4   2    0.29    0.96
   3   4   2   -0.63    0.78
   3   4   2   -0.02    0.78
   3   4   2    0.19    1.00
  -3   4  -2    0.78    1.16
  -4  -4  -2   38.82    3.85
  -4   4  -2   29.23    3.72
   4   4   2   39.72    3.27
   4   4   2   26.23    2.95
   4   4   2   25.57    3.10
   5   4   2 1424.36   46.89
  -5   4  -2 1467.22   48.16
   5   4   2 1448.10   46.58
   6   4   2    0.53    1.36
  -6   4  -2    3.80    2.07
   7   4   2    8.78    2.59
  -7   4  -2    6.85    2.72
   8   4   2    2.04    2.11
  -8   4  -2    0.68    2.16
  -9   4  -2  405.95   19.84
   9   4   2  399.82   18.07
  10   4   2    5.18    2.81
 -10   4  -2   16.75    4.65
  11   4   2    0.30    2.23
 -11   4  -2   -0.32    2.74
 -12   4  -2   -1.39    2.60
  12  -5  -2    3.09    3.33
 -12   5   2    2.74    3.06
  11  -5  -2    8.76    3.73
 -11   5   2   13.41    4.55
  11   5  -2    7.84    3.33
  10  -5  -2   28.17    5.31
  10   5  -2   31.19    5.36
 -10   5   2   23.62    5.05
   9  -5  -2  498.55   21.69
   9   5  -2  498.98   22.07
  -9   5   2  539.14   23.04
   8  -5  -2  126.47    8.63
  -8  -5   2  140.22    7.39
  -8   5   2  144.49    9.60
   8   5  -2  140.19    9.15
   7  -5  -2    0.57    1.88
  -7   5   2   -3.77    1.12
   7   5  -2    0.80    1.75
   6  -5  -2   -0.30    1.52
   6   5  -2    1.23    1.18
   6   5  -2    2.68    1.79
  -6   5   2    1.68    1.77
   5  -5  -2 2010.08   63.49
  -5   5   2 2017.58   64.20
   5   5  -2 1998.86   61.28
   5   5  -2 1931.09   63.60
   4  -5  -2   25.71    3.30
   4   5  -2   30.44    2.22
   4   5  -2   21.97    2.96
  -4   5   2   17.04    2.90
  -3  -5   2   27.84    3.16
   3  -5  -2   25.29    3.20
   3  -5  -2   22.41    3.03
  -3   5   2   24.77    3.03
  -3   5   2   25.15    3.33
   3   5  -2   21.28    1.77
   3   5  -2   19.40    2.69
  -2  -5   2    1.43    1.27
   2  -5  -2   -0.72    0.95
   2  -5  -2    3.83    1.42
  -2  -5   2    1.12    1.04
  -2   5   2    0.80    1.11
   2   5  -2    1.33    1.11
  -2   5   2    0.06    1.19
   2   5  -2    1.47    0.68
  -1  -5   2 1884.05   56.83
  -1  -5   2 1921.50   59.33
  -1  -5   2 1877.68   58.35
   1  -5  -2 1867.09   59.11
   1  -5  -2 1861.34   58.41
  -1   5   2 1849.14   59.31
   1   5  -2 1902.45   58.54
  -1   5   2 1864.80   58.27
  -1   5   2 1865.00   58.84
   1   5  -2 1861.24   56.82
   0  -5  -2  105.33    5.28
   0  -5   2   97.95    5.76
   0  -5  -2  104.34    5.88
   0  -5   2  101.94    4.45
   0   5   2  102.81    5.20
   0   5  -2   93.75    5.13
   0   5  -2  106.77    6.05
   0   5   2  114.07    5.80
  -1  -5  -2    0.83    1.13
  -1  -5  -2   -0.22    0.76
   1  -5   2   -0.01    0.81
   1  -5   2    0.04    0.94
  -1  -5  -2    1.07    1.02
   1   5   2    0.78    1.09
  -1   5  -2   -0.68    0.92
   1   5   2   -1.38    0.65
  -1   5  -2    0.11    0.81
  -2  -5  -2    3.87    1.35
   2  -5   2    2.94    1.17
  -2  -5  -2    3.18    1.27
   2  -5   2    4.75    1.66
   2   5   2    4.11    1.32
  -2   5  -2    2.71    1.48
   2   5   2    3.78    1.51
  -2   5  -2    7.65    1.65
   3  -5   2 1649.22   52.65
   3   5   2 1727.34   52.57
   3   5   2 1633.97   53.29
  -3   5  -2 1661.54   54.33
   3   5   2 1694.05   52.57
   4  -5   2   75.56    5.13
   4   5   2   84.13    5.47
  -4   5  -2   77.43    5.73
   4   5   2   86.51    5.11
   4   5   2   82.35    4.95
   5   5   2   -0.90    1.17
  -5   5  -2    0.36    1.49
   5   5   2    0.30    1.29
  -6   5  -2   29.71    4.57
   6   5   2   37.67    4.52
   7   5   2  474.13   19.02
  -7   5  -2  435.32   19.94
  -8   5  -2    4.58    2.85
   8   5   2    5.43    2.69
  -9   5  -2   20.13    4.75
   9   5   2   23.98    4.48
  10   5   2   -2.36    1.82
 -10   5  -2   -0.11    2.48
 -11   5  -2  257.67   16.63
  11   5   2  272.25   14.98
  12   5   2   26.06    5.26
 -12   5  -2    9.49    4.34
  12  -6  -2    5.66    3.64
 -12   6   2   13.38    4.88
  12   6  -2    3.23    3.12
  11  -6  -2  162.62   11.70
 -11   6   2  163.88   12.48
  11   6  -2  182.75   12.15
  10  -6  -2    7.67    3.55
  10   6  -2   13.77    4.12
 -10   6   2    8.46    3.73
   9  -6  -2   33.27    5.36
   9   6  -2   39.62    5.88
  -9   6   2   34.54    5.76
   8  -6  -2   13.04    3.45
  -8   6   2   13.51    3.73
   8   6  -2   13.58    3.64
   7  -6  -2  486.98   20.16
   7   6  -2  433.77   20.05
  -7   6   2  565.69   21.88
   7   6  -2  495.91   18.14
   6  -6  -2   67.35    6.31
  -6   6   2   78.99    6.45
   6   6  -2   76.41    4.55
   5  -6  -2    4.59    2.07
   5   6  -2    4.20    2.10
   5   6  -2    2.97    1.19
  -5   6   2    1.03    1.83
   4  -6  -2  110.47    6.57
   4   6  -2   97.85    6.40
  -4   6   2  108.59    7.07
   4   6  -2  109.06    4.91
   3  -6  -2  449.94   17.03
   3   6  -2  451.95   17.19
  -3   6   2  427.02   17.77
   3   6  -2  463.70   14.95
  -2  -6   2    0.92    0.79
   2  -6  -2   -0.62    1.06
   2   6  -2    0.46    1.15
  -2   6   2   -0.02    1.29
   2   6  -2   -0.24    0.61
  -2   6   2   -1.23    0.92
  -1  -6   2   12.57    2.17
   1  -6  -2    9.29    1.93
  -1  -6   2   11.91    1.53
  -1   6   2   11.31    2.50
  -1   6   2   14.10    2.54
   1   6  -2   11.99    1.52
  -1   6   2   10.36    1.98
   1   6  -2    6.26    1.74
   0  -6   2  154.75    6.56
   0  -6  -2  165.16    7.57
   0   6   2  177.17    8.25
   0   6  -2  148.95    7.53
   0   6  -2  169.04    8.73
   0   6   2  177.91    7.70
   1  -6   2  553.50   18.42
  -1  -6  -2  540.32   19.00
  -1   6  -2  497.26   20.29
  -1   6  -2  541.52   19.26
   1   6   2  561.85   19.95
   1   6   2  559.29   19.04
   2  -6   2   13.96    2.14
  -2  -6  -2   12.52    2.13
   2   6   2   11.79    2.06
  -2   6  -2   13.05    2.75
  -2   6  -2   16.92    2.51
   2   6   2   11.36    2.39
   3  -6   2   48.43    3.87
  -3   6  -2   57.01    5.01
   3   6   2   61.43    3.96
   3   6   2   49.15    4.81
  -3   6  -2   48.38    3.81
   3   6   2   50.10    3.88
   4  -6   2   87.86    5.75
   4   6   2  103.27    6.52
  -4   6  -2  110.24    7.35
   4   6   2  104.93    5.79
   5  -6   2  141.82    7.97
   5   6   2  134.51    7.98
   5   6   2  154.20    7.65
  -5   6  -2  142.14    8.94
   6  -6   2   77.57    6.04
   6   6   2   82.64    6.24
  -6   6  -2   81.75    6.98
   7  -6   2   99.81    7.38
   7   6   2   86.12    6.95
  -7   6  -2  109.01    8.47
   8  -6   2   80.19    7.90
  -8   6  -2  106.46    8.77
   8   6   2   88.05    7.27
   9  -6   2   84.84    8.45
   9   6   2   82.79    8.24
  -9   6  -2   63.81    8.11
  10  -6   2    2.93    2.76
 -10   6  -2   -2.64    2.21
  10   6   2    2.60    2.66
  11  -6   2    6.35    3.54
 -11   6  -2   10.90    4.68
  11   6   2    9.48    3.68
  11  -7  -2    0.52    2.80
  11   7  -2   -0.30    2.52
 -11   7   2    1.91    3.16
  10  -7  -2   18.88    4.64
 -10   7   2   14.47    4.76
  10   7  -2   13.90    4.11
   9  -7  -2  463.68   21.57
  -9   7   2  528.92   23.57
   8  -7  -2   17.48    3.99
   8   7  -2   11.65    3.50
  -8   7   2   10.58    3.69
   7  -7  -2   16.64    3.62
  -7   7   2   19.18    4.25
   7   7  -2   16.48    3.83
   6  -7  -2   16.64    3.43
  -6   7   2   15.11    3.77
   6   7  -2   17.27    3.70
   5  -7  -2  285.68   12.86
   5   7  -2  262.29   12.79
   5   7  -2  283.06   10.53
  -5   7   2  268.37   13.59
   4  -7  -2    1.98    1.75
   4   7  -2    0.44    0.90
  -4   7   2    3.12    2.02
   4   7  -2   -0.88    1.41
   3  -7  -2    2.00    1.63
   3   7  -2    1.37    1.59
  -3   7   2    0.12    1.63
   3   7  -2    1.31    0.90
   2  -7  -2  119.34    6.98
  -2  -7   2  134.42    5.70
   2   7  -2  134.38    5.63
   2   7  -2  142.76    7.62
  -2   7   2  131.32    7.55
  -2   7   2  133.09    8.15
  -1  -7   2  862.47   27.91
   1  -7  -2  857.65   29.54
  -1   7   2  895.80   30.47
   1   7  -2  898.61   27.98
   1   7  -2  858.85   29.97
   0  -7   2   30.13    2.76
   0  -7  -2   28.56    3.38
   0   7   2   37.43    3.62
   0   7  -2   29.16    3.63
   0   7   2   20.91    3.24
   1  -7   2    4.21    1.45
  -1  -7  -2    4.92    1.64
  -1   7  -2    5.27    2.13
  -1   7  -2    4.07    1.73
   1   7   2    1.40    1.46
   1   7   2    2.01    1.27
  -2  -7  -2    2.33    1.45
   2  -7   2    0.58    1.19
   2   7   2    1.96    1.39
  -2   7  -2   -0.15    1.26
   2   7   2    0.35    1.53
  -2   7  -2    1.09    1.75
   3  -7   2  485.73   17.92
  -3   7  -2  484.57   20.20
   3   7   2  486.59   19.18
  -3   7  -2  500.70   18.42
   4  -7   2   62.25    4.82
   4   7   2   54.38    5.57
   4   7   2   69.68    4.60
  -4   7  -2   58.08    6.21
   5  -7   2   66.97    5.22
   5   7   2   56.99    4.47
  -5   7  -2   64.70    6.95
   5   7   2   47.01    5.36
   6  -7   2   29.16    4.29
   6   7   2   36.00    4.97
  -6   7  -2   26.34    4.75
   7  -7   2  158.08    9.86
  -7   7  -2  191.99   11.86
   7   7   2  168.12   10.30
   8  -7   2    0.41    2.24
  -8   7  -2   -3.91    1.86
   8   7   2   -1.00    2.01
   9  -7   2    1.98    2.63
   9   7   2    0.77    2.60
  -9   7  -2   -1.09    2.39
  10  -7   2    0.16    2.94
 -10   7  -2    3.33    3.68
  10   7   2    4.16    3.19
  11  -7   2  177.33   12.84
  11   7   2  207.64   13.55
 -11   7  -2  209.21   15.33
  11  -8  -2  125.28   11.92
 -11   8   2  117.95   12.63
  10  -8  -2    5.76    3.36
  10   8  -2    5.76    3.53
 -10   8   2    8.37    4.30
   9  -8  -2    2.41    2.99
  -9   8   2    4.68    3.47
   9   8  -2    1.07    2.73
   8  -8  -2   28.75    5.12
  -8   8   2   19.07    4.78
   8   8  -2   20.35    4.47
   7  -8  -2  410.63   18.23
   7   8  -2  400.35   18.65
  -7   8   2  406.17   19.44
   6  -8  -2   -2.42    1.72
  -6   8   2    2.59    2.41
   6   8  -2    2.01    2.21
   5  -8  -2    0.08    1.83
  -5   8   2    0.82    2.12
   5   8  -2    0.25    1.84
   4  -8  -2    2.25    2.05
   4   8  -2    1.77    1.89
  -4   8   2    4.72    2.52
   3  -8  -2  276.37   12.36
  -3   8   2  268.87   12.78
  -3   8   2  269.48   13.67
   3   8  -2  280.56   10.21
   3   8  -2  272.46   12.81
   2  -8  -2   57.32    5.24
  -2  -8   2   53.61    3.36
  -2   8   2   39.55    4.69
  -2   8   2   56.58    6.24
   2   8  -2   41.24    4.72
   2   8  -2   55.41    3.39
   1  -8  -2    1.92    1.64
  -1  -8   2    3.01    1.26
   1   8  -2    1.01    1.57
  -1   8   2    3.78    2.04
   0  -8  -2   42.21    4.29
   0  -8   2   52.91    3.61
   0   8   2   48.35    5.31
   0   8  -2   44.69    4.72
  -1  -8  -2  526.84   19.05
   1  -8   2  527.36   18.28
   1   8   2  501.74   20.19
  -1   8  -2  490.36   21.08
  -1   8  -2  522.86   19.74
   2  -8   2    8.20    2.11
  -2  -8  -2    6.01    1.92
  -2   8  -2    5.63    2.58
  -2   8  -2    4.51    1.94
   2   8   2    6.03    2.39
   3  -8   2   22.97    3.19
   3   8   2   25.67    4.00
  -3   8  -2   18.53    3.19
  -3   8  -2   20.62    4.18
   4  -8   2   -0.12    1.55
  -4   8  -2   -0.61    1.47
   4   8   2   -0.38    1.72
  -4   8  -2   -0.21    1.77
   4   8   2    0.74    1.40
   5  -8   2  486.84   19.52
   5   8   2  457.80   20.27
  -5   8  -2  506.02   19.61
   5   8   2  542.29   18.80
  -5   8  -2  481.55   21.77
   6  -8   2   21.41    3.94
  -6   8  -2   21.81    4.60
   6   8   2   17.68    3.96
   7  -8   2    0.24    2.19
   7   8   2   -0.47    1.90
  -7   8  -2    1.06    2.72
   8  -8   2    3.18    2.60
  -8   8  -2    2.02    2.92
   8   8   2    5.50    2.89
   9  -8   2  168.03   11.57
   9   8   2  184.75   12.19
  -9   8  -2  184.37   13.45
  10  -8   2    0.17    2.69
  10   8   2   -0.49    2.61
 -10   8  -2   -2.24    2.74
  10  -9  -2   10.99    4.22
 -10   9   2   17.68    5.50
   9  -9  -2   13.73    4.19
  -9   9   2   13.50    4.53
   9   9  -2   10.46    4.32
   8  -9  -2   13.77    4.00
  -8   9   2   19.86    5.04
   8   9  -2   23.77    5.07
   7  -9  -2   44.88    6.08
  -7   9   2   36.53    6.25
   7   9  -2   44.72    6.34
   6  -9  -2   20.75    4.17
   6   9  -2   16.57    3.87
  -6   9   2   11.84    3.88
   5  -9  -2   11.62    3.27
   5   9  -2   16.28    3.76
  -5   9   2    6.63    3.16
   4  -9  -2   21.62    3.77
   4   9  -2   21.26    4.03
  -4   9   2   12.30    3.61
  -4   9   2   14.95    3.45
   3  -9  -2   84.53    6.25
  -3   9   2  102.87    7.96
  -3   9   2   79.95    6.52
   3   9  -2   83.93    6.71
   2  -9  -2   75.37    5.80
  -2  -9   2   80.94    4.50
   2   9  -2   73.01    6.01
  -2   9   2   77.36    6.33
  -1  -9   2   15.76    2.28
   1  -9  -2   13.10    2.93
  -1   9   2   10.59    3.01
   1   9  -2   19.77    3.60
   0  -9  -2   84.14    5.82
   0  -9   2   86.68    5.00
   0   9   2   75.74    6.31
   0   9  -2   86.67    6.34
   1  -9   2    5.40    1.80
  -1  -9  -2   -0.95    1.41
   1   9   2   -1.24    1.63
  -1   9  -2    2.04    1.92
   2  -9   2  175.04    8.42
  -2  -9  -2  187.44    8.96
  -2   9  -2  166.62    9.32
  -2   9  -2  173.78   10.98
   2   9   2  147.17    9.46
   3  -9   2   69.15    5.20
   3   9   2   66.11    6.75
  -3   9  -2   58.41    6.84
  -3   9  -2   78.66    5.92
   4  -9   2   -0.38    1.64
  -4   9  -2   -0.50    2.18
   4   9   2   -0.09    1.92
  -4   9  -2   -0.97    1.53
   5  -9   2   -0.24    1.83
  -5   9  -2    2.69    2.60
  -5   9  -2   -0.47    1.67
   5   9   2   -2.00    1.93
   6  -9   2  226.44   12.03
  -6   9  -2  229.73   12.00
  -6   9  -2  266.88   14.94
   6   9   2  223.09   12.87
   7  -9   2   22.85    4.37
   7   9   2   33.80    5.55
  -7   9  -2   36.83    6.61
   8  -9   2    3.32    2.82
   8   9   2    0.93    2.78
  -8   9  -2    2.99    3.22
   9  -9   2   -1.50    2.55
  -9   9  -2    0.72    3.00
   9   9   2    3.42    3.01
   8 -10  -2   28.41    5.34
  -8  10   2   25.41    5.92
   8  10  -2   32.22    6.03
   7 -10  -2   80.93    8.34
  -7  10   2   74.03    9.30
   7  10  -2   67.61    8.24
   6 -10  -2    0.45    2.56
  -6  10   2    4.07    3.14
   6  10  -2   -0.99    2.27
  -6  10   2    5.09    2.99
   5 -10  -2   31.79    4.99
   5  10  -2   28.27    4.97
  -5  10   2   31.78    5.26
  -5  10   2   34.40    5.88
   4 -10  -2    3.21    2.35
   4  10  -2    1.29    2.24
  -4  10   2    1.68    2.67
  -4  10   2    2.80    2.39
   3 -10  -2   99.90    7.21
   3  10  -2   99.92    7.67
  -3  10   2  101.32    8.66
  -3  10   2   85.45    7.22
   2 -10  -2    2.75    2.20
   2  10  -2    0.67    1.98
  -2  10   2    2.66    2.33
   1 -10  -2   14.55    3.09
  -1 -10   2   13.11    2.36
   1  10  -2   12.22    3.34
  -1  10   2   18.17    3.88
   0 -10   2  153.05    7.54
   0 -10  -2  168.85    8.83
   0  10  -2  147.68    9.26
   0  10   2  156.80    9.80
   1 -10   2   26.26    3.44
  -1 -10  -2   21.10    3.51
   1  10   2   29.01    4.76
  -1  10  -2   30.23    4.58
  -2 -10  -2    9.92    2.66
   2 -10   2    5.59    2.18
   2  10   2    3.73    2.55
  -2  10  -2    5.82    2.51
  -2  10  -2    8.87    3.57
   3 -10   2    8.19    2.53
   3  10   2    8.67    3.25
  -3  10  -2    7.36    2.94
  -3  10  -2   12.11    3.89
   4 -10   2   32.01    4.47
   4  10   2   27.13    4.83
  -4  10  -2   31.68    4.90
  -4  10  -2   31.83    5.82
   5 -10   2  124.75    8.21
  -5  10  -2  138.39   10.76
   5  10   2  122.57    9.27
  -5  10  -2  127.31    8.53
   6 -10   2    5.44    2.77
  -6  10  -2    8.31    3.17
  -6  10  -2    5.99    3.37
   6  10   2   10.39    3.48
   7 -10   2    9.09    3.43
   7  10   2    9.62    3.64
  -7  10  -2    2.89    2.54
  -7  10  -2    8.70    4.20
   8 -10   2    9.53    3.94
   8  10   2    6.92    3.66
  -8  10  -2    9.47    3.48
  -8  10  -2    6.36    3.89
   7 -11  -2    0.24    2.67
   7  11  -2    5.87    3.61
  -7  11   2    1.50    3.27
  -7  11   2    1.79    3.07
   6 -11  -2   21.05    4.55
  -6  11   2   23.22    4.93
  -6  11   2   19.00    5.14
   6  11  -2   29.49    5.84
   5 -11  -2  103.41    8.03
   5  11  -2  108.76    8.90
  -5  11   2  109.76    8.69
  -5  11   2   96.66   10.40
   4 -11  -2    8.26    3.26
   4  11  -2    7.52    3.31
  -4  11   2   10.71    3.61
  -4  11   2   10.49    4.02
   3 -11  -2   -0.72    2.22
   3  11  -2    0.51    2.28
  -3  11   2    2.31    2.64
   2 -11  -2   28.55    4.44
  -2  11   2   29.54    5.14
   2  11  -2   28.82    5.18
   1 -11  -2  136.73    8.45
  -1  11   2  134.46    9.46
   1  11  -2  134.53    9.23
   0 -11  -2    3.74    2.35
   0  11   2    2.40    2.57
   0  11  -2   -2.98    1.67
   1 -11   2   30.75    3.81
  -1 -11  -2   28.69    4.06
  -1  11  -2   26.92    4.73
   1  11   2   21.51    4.66
  -2 -11  -2    1.95    2.00
   2 -11   2    2.66    1.99
  -2  11  -2   -0.28    2.06
   2  11   2   -0.37    2.29
   3 -11   2  152.81    8.65
  -3  11  -2  146.60    9.58
  -3  11  -2  154.14   11.56
   3  11   2  146.94   10.29
   4 -11   2    1.59    2.18
   4  11   2   -0.70    2.47
  -4  11  -2    1.48    2.27
  -4  11  -2    3.83    3.18
   5 -11   2   17.69    3.88
  -5  11  -2   15.80    4.90
   5  11   2   16.96    4.44
  -5  11  -2   11.97    3.63
   6 -11   2   12.53    3.52
  -6  11  -2   10.36    4.16
  -6  11  -2    8.05    3.15
   6  11   2   12.78    4.18
   5 -12  -2   18.13    4.36
   5  12  -2   19.21    5.01
  -5  12   2   15.42    4.45
  -5  12   2   18.20    5.18
   4 -12  -2   70.48    7.31
   4  12  -2   50.39    7.04
  -4  12   2   54.45    7.15
   3 -12  -2    2.81    2.90
   3  12  -2    1.23    2.88
  -3  12   2    0.12    2.48
   2 -12  -2   16.07    3.81
  -2  12   2   13.42    3.93
   2  12  -2   14.42    4.11
   1 -12  -2    1.74    2.55
   1  12  -2    3.30    2.75
  -1  12   2    5.42    3.27
   0 -12  -2   88.03    6.67
   0  12   2   73.00    8.42
   0  12  -2   70.35    7.88
  -1 -12  -2    4.47    2.46
   1  12   2   -1.55    2.39
  -1  12  -2   -0.37    2.25
  -2  12  -2   20.29    4.48
   2  12   2   17.29    4.60
  -3  12  -2   10.21    3.50
   3  12   2   12.25    4.12
  -4  12  -2   54.15    8.23
  -4  12  -2   37.01    5.74
   4  12   2   43.67    6.82
 -14   0   3    4.67    3.12
 -13   0   3    3.19    2.85
 -12   0   3   -0.07    2.17
 -11   0   3    1.86    2.36
 -10   0   3   -0.69    1.69
  -9   0   3   -1.98    1.43
  -8   0   3   -0.66    1.36
  -7   0   3    1.68    1.51
  -6   0   3    2.77    1.34
  -6   0   3    0.88    1.21
  -5   0   3    0.25    0.87
  -5   0   3    0.24    0.89
  -4   0   3   -0.16    0.53
   3   0  -3   -0.24    0.64
   2   0  -3   -0.88    0.54
  -2   0   3   -0.45    0.52
   1   0  -3   -0.24    0.48
  -1   0   3   -0.32    0.44
   0   0  -3    0.64    0.34
   0   0   3   -0.64    0.39
   0   0  -3    0.10    0.43
   1   0   3   -1.15    0.78
   1   0   3   -0.41    0.38
  -1   0  -3   -0.56    0.34
  -1   0  -3   -0.54    0.69
   2   0   3    1.60    0.59
  -2   0  -3    0.30    0.76
  -2   0  -3    0.01    0.39
   2   0   3    0.20    0.85
   3   0   3    0.74    0.71
  -3   0  -3    0.08    0.57
  -3   0  -3    0.12    0.88
  -3   0  -3    0.19    0.88
  -4   0  -3    0.02    0.94
  -4   0  -3   -0.77    0.79
   4   0   3   -0.80    0.55
  -4   0  -3    0.09    0.63
  -5   0  -3    0.58    1.37
  -5   0  -3    0.56    0.84
  -5   0  -3   -1.57    0.83
  -6   0  -3   -0.78    0.81
  -6   0  -3    0.42    1.49
  -7   0  -3    0.27    1.19
  -7   0  -3   -0.92    1.35
  -8   0  -3    1.08    1.72
  -9   0  -3    1.20    2.12
 -10   0  -3    1.53    2.33
 -11   0  -3    1.71    2.60
 -12   0  -3    0.57    2.47
 -13   0  -3   -0.82    2.23
 -14  -1   3   10.32    3.90
 -14   1   3    3.88    3.12
  13  -1  -3   31.98    5.78
 -13  -1   3   34.67    6.03
 -13   1   3   40.80    6.61
 -12  -1   3    6.37    3.04
 -12   1   3    9.62    3.48
 -11  -1   3    0.15    2.12
 -11   1   3    2.29    2.48
 -10  -1   3   53.19    6.51
 -10   1   3   56.25    6.72
  -9  -1   3   60.95    6.63
  -9   1   3   62.13    6.87
  -8   1   3   -0.83    1.36
  -7   1   3   35.95    4.48
  -6   1   3   68.68    5.07
   5  -1  -3   64.67    4.38
  -5  -1   3   88.88    5.20
  -5   1   3   72.77    4.78
   4  -1  -3  134.97    6.34
  -4  -1   3  150.72    6.91
  -4   1   3  141.92    6.49
  -3  -1   3  395.07   15.08
   3  -1  -3  461.26   14.93
   3  -1  -3  437.63   14.87
  -3   1   3  442.20   14.68
   2  -1  -3 1642.89   47.92
  -2  -1   3 1478.94   48.45
  -2   1   3 1634.08   48.34
   2   1  -3 1625.62   47.57
   2   1  -3 1503.17   48.53
  -2   1   3 1564.45   47.83
  -1  -1   3  509.25   15.61
   1  -1  -3  493.62   16.15
  -1  -1   3  508.79   15.93
  -1  -1   3  504.04   15.35
   1  -1  -3  487.09   15.45
  -1   1   3  493.95   15.47
   1   1  -3  481.74   15.94
   1   1  -3  506.49   15.37
  -1   1   3  492.51   16.12
   0  -1   3  118.05    4.37
   0  -1  -3  123.31    4.87
   0  -1   3  116.43    4.29
   0  -1   3  116.22    3.93
   0  -1   3  117.71    4.83
   0   1  -3  114.80    4.04
   0   1  -3  124.24    4.45
   0   1   3  115.08    4.77
  -1  -1  -3  345.82   11.83
   1  -1   3  354.13   12.33
   1  -1   3  338.72   11.53
  -1  -1  -3  342.33   11.22
   1   1   3  333.32   11.72
   1   1   3  353.70   11.26
  -1   1  -3  342.85   11.56
  -1   1  -3  349.44   12.21
   2  -1   3  742.66   23.91
  -2  -1  -3  713.35   23.01
   2   1   3  731.71   23.04
  -2   1  -3  742.00   22.63
  -2   1  -3  752.69   23.93
   2   1   3  735.41   24.25
  -2   1  -3  712.98   24.49
  -3  -1  -3   52.71    3.80
  -3  -1  -3   50.73    2.95
   3   1   3   51.95    2.98
   3   1   3   50.02    3.76
  -3   1  -3   57.88    2.91
  -3   1  -3   48.76    3.94
  -3   1  -3   61.98    3.91
  -4  -1  -3    8.37    1.55
  -4  -1  -3    8.73    2.04
   4   1   3   10.18    1.70
  -4   1  -3   13.17    2.42
  -4   1  -3    7.30    2.04
  -4   1  -3    9.17    1.50
  -5  -1  -3  108.48    6.76
  -5  -1  -3  103.07    5.51
  -5   1  -3  122.07    5.67
  -5   1  -3  107.18    6.96
  -5   1  -3  100.09    6.68
   5   1   3  106.13    5.70
  -6  -1  -3   96.87    5.66
  -6   1  -3  101.35    5.63
   6   1   3   99.93    5.81
  -6   1  -3   87.03    6.67
  -7   1  -3    0.98    1.81
  -7   1  -3    3.23    1.53
  -8  -1  -3   -0.39    1.46
  -8   1  -3    0.36    1.70
  -9  -1  -3   63.04    7.15
  -9   1  -3   54.20    6.77
 -10  -1  -3   -1.75    1.71
 -10   1  -3   -0.86    1.91
 -11  -1  -3    4.57    2.97
 -11   1  -3    3.24    2.65
 -12  -1  -3    8.98    3.77
 -12   1  -3   10.34    3.86
 -13  -1  -3   18.76    4.96
 -13   1  -3   16.83    4.75
  13  -2  -3    4.74    3.12
 -13  -2   3    2.15    2.76
 -13   2   3    3.82    3.21
 -12  -2   3   26.92    5.31
  12  -2  -3   13.64    4.13
 -12   2   3   17.59    4.50
  11  -2  -3   20.29    4.49
 -11  -2   3   25.39    4.84
 -11   2   3   33.12    5.58
  10  -2  -3   40.89    5.56
 -10   2   3   47.76    6.39
   9  -2  -3   45.53    5.45
  -9   2   3   28.25    4.61
   8  -2  -3    2.97    2.00
  -8   2   3    4.10    2.11
   7  -2  -3    9.17    2.44
  -7   2   3   13.10    2.94
   6  -2  -3  222.20   10.30
   6   2  -3  250.90   11.08
  -6   2   3  220.66   10.47
   5  -2  -3   23.89    2.97
   5  -2  -3   17.03    2.54
  -5  -2   3   18.97    2.78
   5   2  -3   17.56    2.81
  -5   2   3   17.32    2.60
   4  -2  -3  109.97    5.72
  -4  -2   3  116.61    5.97
   4  -2  -3  115.32    5.66
   4   2  -3  111.51    6.08
  -4   2   3  113.03    5.60
   3  -2  -3   91.07    4.72
   3  -2  -3   97.03    4.59
  -3  -2   3   91.89    4.78
   3   2  -3   93.34    4.96
  -3   2   3   99.10    4.65
  -3   2   3   96.32    4.77
   2  -2  -3   36.37    2.68
  -2  -2   3   37.46    2.54
   2  -2  -3   36.50    2.39
   2   2  -3   41.75    1.69
   2   2  -3   40.88    2.72
  -2   2   3   40.35    2.66
  -2   2   3   40.64    2.55
  -1  -2   3  131.32    4.79
  -1  -2   3  117.97    4.43
  -1  -2   3  118.46    4.89
   1  -2  -3  126.19    4.87
   1  -2  -3  113.92    5.11
  -1   2   3  123.52    5.17
  -1   2   3  123.47    4.87
   1   2  -3  106.34    4.68
   0  -2   3  450.28   13.82
   0  -2   3  422.70   14.41
   0  -2   3  448.02   14.62
   0  -2  -3  423.54   14.66
   0   2   3  433.22   14.65
   0   2  -3  424.66   14.49
   0   2  -3  451.63   14.43
   0   2  -3  440.01   13.85
  -1  -2  -3  352.60   12.46
   1  -2   3  361.96   12.38
  -1  -2  -3  346.45   12.10
   1   2   3  361.72   12.45
  -1   2  -3  351.52   12.45
  -1   2  -3  361.11   12.80
   1   2   3  357.45   12.17
  -1   2  -3  364.35   11.34
  -2  -2  -3  563.43   18.31
   2  -2   3  569.73   18.78
   2   2   3  559.38   18.65
   2   2   3  560.75   18.31
   2   2   3  535.84   18.95
  -2   2  -3  558.46   19.55
  -2   2  -3  547.13   18.80
  -3  -2  -3   41.88    2.77
   3  -2   3   42.01    3.20
  -3   2  -3   26.32    2.95
   3   2   3   43.85    3.36
  -3   2  -3   38.74    4.13
   3   2   3   45.81    2.89
  -4  -2  -3    4.37    1.27
   4  -2   3    3.60    1.55
  -4  -2  -3    7.19    1.87
   4   2   3    4.93    1.35
   4   2   3    4.11    1.65
  -4   2  -3    6.69    1.82
  -5  -2  -3   36.39    4.28
  -5  -2  -3   36.66    3.65
   5   2   3   32.04    3.41
  -5   2  -3   27.69    2.86
  -5   2  -3   31.51    3.98
  -6  -2  -3  394.44   15.38
  -6   2  -3  402.04   17.10
  -6   2  -3  405.68   14.99
   6   2   3  388.01   15.46
   7   2   3   64.60    4.92
  -7   2  -3   46.38    4.51
  -7   2  -3   38.32    5.18
   8   2   3    4.16    1.99
  -8   2  -3    5.57    2.65
  -9   2  -3   16.11    4.17
 -10  -2  -3  123.31    9.45
 -10   2  -3  119.44    9.77
 -11  -2  -3   11.04    3.74
 -11   2  -3    9.34    3.71
 -12  -2  -3    3.56    2.90
 -12   2  -3    0.37    2.63
 -13  -2  -3   21.40    5.25
 -13   2  -3   25.31    6.06
  13  -3  -3   14.72    4.55
 -13  -3   3   25.40    5.43
 -13   3   3   25.49    5.65
  12  -3  -3   40.15    6.24
 -12   3   3   41.99    6.66
  11  -3  -3   52.16    6.87
 -11   3   3   58.37    7.53
  10  -3  -3   12.09    3.49
 -10   3   3   17.13    4.06
   9  -3  -3    5.12    2.58
  -9   3   3    4.28    2.42
   8  -3  -3   84.50    6.61
   8   3  -3   97.22    7.13
  -8   3   3  105.25    7.40
   7  -3  -3   -1.60    1.26
  -7   3   3    2.02    1.70
   7   3  -3    0.36    1.57
   6  -3  -3    0.72    1.45
   6   3  -3   -0.53    1.26
  -6   3   3    1.21    1.38
  -5  -3   3   11.42    2.34
   5  -3  -3   10.31    2.12
   5  -3  -3    4.17    1.65
   5   3  -3    8.17    2.02
  -5   3   3    5.68    1.80
  -4  -3   3   42.54    3.37
   4  -3  -3   32.51    3.33
   4  -3  -3   36.32    3.14
   4   3  -3   43.60    4.07
  -4   3   3   35.97    3.15
   3  -3  -3    3.72    1.20
   3  -3  -3    1.77    1.20
  -3  -3   3    5.63    1.41
  -3   3   3    3.56    1.29
  -3   3   3    2.47    1.12
   3   3  -3    3.23    1.22
   2  -3  -3    0.32    0.69
   2  -3  -3    0.17    0.86
  -2  -3   3    0.46    0.64
   2   3  -3    1.10    0.76
  -2   3   3    0.49    0.75
  -2   3   3    0.17    0.75
  -1  -3   3   59.72    3.46
   1  -3  -3   64.01    3.61
  -1  -3   3   61.01    3.15
   1  -3  -3   59.69    3.37
  -1   3   3   63.11    3.53
   1   3  -3   54.15    3.10
  -1   3   3   58.58    3.46
   0  -3   3  144.33    6.03
   0  -3  -3  132.00    5.86
   0  -3  -3  130.42    5.78
   0  -3   3  136.18    5.25
   0   3  -3  139.29    5.53
   0   3   3  131.83    5.81
   0   3  -3  131.74    5.26
   0   3   3  133.90    5.84
   0   3  -3  129.59    5.94
  -1  -3  -3   91.42    4.45
  -1  -3  -3   86.45    4.51
   1  -3   3   88.51    4.61
  -1   3  -3   90.19    4.80
  -1   3  -3   84.89    4.71
  -1   3  -3   90.86    3.85
   1   3   3   91.00    4.50
   1   3   3   88.03    4.46
   2  -3   3   -0.92    0.58
  -2  -3  -3   -0.03    0.63
   2   3   3    0.24    0.74
   2   3   3    0.33    0.78
  -2   3  -3   -0.06    0.84
   3  -3   3   66.74    4.35
  -3  -3  -3   67.05    4.00
  -3   3  -3   68.19    4.53
   3   3   3   68.87    4.07
   3   3   3   60.81    3.98
   3   3   3   65.99    4.27
   4  -3   3  410.85   15.48
  -4  -3  -3  406.08   14.80
  -4   3  -3  409.50   15.75
   4   3   3  368.00   15.10
   4   3   3  386.35   14.85
   4   3   3  409.62   14.81
  -5  -3  -3  168.39    7.89
  -5   3  -3  162.44    8.71
   5   3   3  150.63    7.72
   5   3   3  155.29    8.39
   6   3   3  112.20    6.70
  -6   3  -3  115.28    7.68
   7   3   3   13.95    2.99
  -7   3  -3   13.89    3.41
  -7   3  -3   16.75    2.72
   8   3   3  249.27   12.02
  -8   3  -3  226.01   13.24
  -9   3  -3   -1.47    1.83
   9   3   3    0.10    1.94
 -10   3  -3    0.45    2.38
  10   3   3   -1.15    1.75
 -11   3  -3   14.85    4.62
 -12  -3  -3   57.64    8.01
 -12   3  -3   64.45    9.04
  13  -4  -3    3.60    3.31
 -13   4   3    5.74    3.60
  12  -4  -3   -0.91    2.58
 -12   4   3   -0.97    2.49
  11  -4  -3   53.12    6.95
 -11   4   3   59.52    7.78
  10  -4  -3  145.86   10.02
 -10   4   3  157.87   10.76
   9  -4  -3    9.17    3.16
  -9   4   3   20.16    4.21
   9   4  -3   13.96    3.58
   8  -4  -3   20.59    3.76
  -8  -4   3   22.71    3.37
   8   4  -3   23.10    4.14
  -8   4   3   14.10    3.44
  -7  -4   3  140.68    7.24
   7  -4  -3  131.53    8.27
   7   4  -3  167.90    9.27
  -7   4   3  148.90    8.76
   6  -4  -3  200.83    9.99
  -6  -4   3  207.12    8.50
  -6   4   3  194.57   10.02
   6   4  -3  211.13   10.44
   5  -4  -3   19.62    3.01
  -5  -4   3   22.00    1.93
  -5   4   3   26.52    3.47
   5   4  -3   24.38    3.34
   4  -4  -3    2.97    1.56
   4  -4  -3    0.49    1.10
  -4  -4   3    3.54    1.29
  -4   4   3    3.20    1.52
   4   4  -3    2.41    1.39
   3  -4  -3   96.68    5.36
   3  -4  -3   95.24    5.47
  -3  -4   3  101.33    5.34
  -3   4   3   98.27    5.59
   3   4  -3  102.46    3.74
   3   4  -3   96.45    5.37
  -3   4   3  100.17    5.47
   2  -4  -3   32.75    2.87
  -2  -4   3   28.26    3.02
  -2  -4   3   32.32    2.63
   2  -4  -3   31.78    3.11
  -2   4   3   34.93    3.00
   2   4  -3   30.63    2.96
   2   4  -3   30.41    1.32
  -2   4   3   28.31    2.84
  -1  -4   3  178.12    7.78
  -1  -4   3  173.85    5.75
   1  -4  -3  181.50    7.68
   1  -4  -3  172.43    7.53
  -1  -4   3  174.13    7.12
   1   4  -3  181.55    6.17
  -1   4   3  175.13    7.72
   1   4  -3  165.68    7.13
  -1   4   3  175.78    7.49
   0  -4   3    4.02    1.07
   0  -4   3    3.51    1.21
   0  -4  -3    4.65    1.30
   0  -4   3    4.12    0.80
   0  -4  -3    2.81    1.16
   0   4  -3    3.10    1.29
   0   4   3    2.02    1.08
   0   4  -3    4.43    1.09
   0   4  -3    3.07    1.02
   0   4   3    3.38    1.16
   1  -4   3  353.79   12.84
   1  -4   3  329.08   11.42
  -1  -4  -3  341.02   12.42
  -1   4  -3  324.19   11.65
   1   4   3  317.79   12.17
  -1   4  -3  320.34   12.82
   1   4   3  345.05   12.56
  -2  -4  -3  412.57   15.15
   2  -4   3  447.64   15.79
  -2  -4  -3  440.23   15.36
  -2   4  -3  414.19   14.39
   2   4   3  426.46   15.36
  -2   4  -3  397.70   15.82
   2   4   3  421.30   15.14
   3  -4   3   14.65    2.40
  -3  -4  -3   17.17    2.41
   3   4   3   18.59    2.48
   3   4   3   19.16    2.63
  -3   4  -3   10.96    2.30
   3   4   3   14.66    2.33
   4   4   3   83.08    5.34
   4   4   3   79.96    5.08
   4   4   3   90.57    5.24
  -4   4  -3   79.58    5.67
  -5   4  -3   36.71    4.60
   5   4   3   46.53    4.44
   5   4   3   53.00    4.50
  -6   4  -3   97.04    7.08
   6   4   3   84.44    5.95
   7   4   3  110.77    7.25
  -7   4  -3  111.15    8.29
   8   4   3   11.95    3.19
  -8   4  -3   14.66    3.92
  -9   4  -3   19.84    4.64
   9   4   3   18.09    3.85
  10   4   3   51.92    6.42
 -10   4  -3   44.28    6.97
  11   4   3    4.10    2.73
 -11   4  -3   10.24    4.03
 -12   4  -3    1.43    3.51
  12  -5  -3   52.66    7.75
 -12   5   3   48.20    7.38
  11  -5  -3    6.94    3.55
 -11   5   3    6.05    3.30
  10  -5  -3   47.40    6.60
  10   5  -3   52.50    6.74
 -10   5   3   48.93    6.86
   9  -5  -3   -1.77    1.88
  -9   5   3   -1.37    2.06
   9   5  -3    0.17    2.22
   8  -5  -3   56.80    6.32
  -8  -5   3   55.21    4.33
   8   5  -3   68.89    7.17
  -8   5   3   59.51    6.74
  -7  -5   3   11.62    1.98
   7  -5  -3   11.26    2.92
   7   5  -3   13.36    3.21
  -7   5   3   10.86    3.07
   6  -5  -3  141.81    8.12
  -6   5   3  136.51    8.26
   6   5  -3  130.29    8.13
   5  -5  -3    2.07    1.71
   5   5  -3    1.08    0.87
   5   5  -3    0.76    1.49
  -5   5   3    0.24    1.37
   4  -5  -3  506.76   18.97
   4   5  -3  509.39   19.00
  -4   5   3  518.89   19.43
   4   5  -3  506.14   16.44
   3  -5  -3  310.24   12.46
   3  -5  -3  316.15   12.50
  -3  -5   3  320.62   12.26
  -3   5   3  281.46   12.49
   3   5  -3  284.45   12.10
   3   5  -3  300.87    9.90
  -3   5   3  314.65   12.31
  -2  -5   3  400.38   15.41
   2  -5  -3  408.34   15.17
  -2  -5   3  396.69   14.75
   2  -5  -3  411.00   15.32
   2   5  -3  396.23   12.68
  -2   5   3  414.47   15.63
   2   5  -3  402.52   14.92
  -2   5   3  400.30   14.91
  -1  -5   3  417.07   14.67
   1  -5  -3  402.86   15.02
  -1  -5   3  408.51   13.01
   1  -5  -3  424.64   15.47
  -1  -5   3  418.47   15.57
   1   5  -3  398.65   13.32
  -1   5   3  367.29   15.26
  -1   5   3  415.44   15.34
   1   5  -3  405.01   14.77
  -1   5   3  422.47   15.04
   0  -5   3  313.86   10.52
   0  -5   3  303.30   12.43
   0  -5  -3  305.54   12.40
   0  -5  -3  304.25   11.91
   0   5   3  313.75   11.92
   0   5   3  317.32   12.29
   0   5  -3  304.14   12.63
   0   5  -3  311.83   11.65
   1  -5   3   49.67    3.95
  -1  -5  -3   38.75    3.30
   1  -5   3   42.15    2.79
  -1  -5  -3   44.25    3.78
  -1   5  -3   51.47    4.15
   1   5   3   47.39    3.46
   1   5   3   49.75    3.79
  -1   5  -3   49.79    3.26
   2  -5   3  120.39    5.45
  -2  -5  -3  105.95    5.76
  -2   5  -3  107.99    6.49
  -2   5  -3  111.03    5.36
   2   5   3   93.90    5.76
   2   5   3  106.01    5.66
   3   5   3   91.50    5.33
   3   5   3   83.61    5.09
  -3   5  -3   82.58    5.88
   3   5   3   88.80    5.48
   4   5   3  641.71   22.00
  -4   5  -3  564.87   22.79
   4   5   3  624.36   22.19
   5   5   3   48.21    4.99
  -5   5  -3   76.12    5.99
   5   5   3   63.32    4.93
   6   5   3   95.42    6.57
  -6   5  -3  109.69    7.83
   7   5   3   85.91    6.39
  -7   5  -3   59.88    6.90
   8   5   3  513.33   21.95
  -8   5  -3  572.14   24.34
   9   5   3   93.15    7.60
  -9   5  -3   88.46    9.57
 -10   5  -3    0.91    2.78
  10   5   3   -0.47    2.04
  11   5   3   21.33    4.83
 -11   5  -3   27.84    6.26
 -12   5  -3   48.97    8.62
  12   5   3   45.18    6.68
  12  -6  -3    9.40    4.10
 -12   6   3    3.40    3.46
  11  -6  -3    3.33    3.10
 -11   6   3    6.68    3.78
  11   6  -3    2.31    2.91
  10  -6  -3  121.77    9.44
 -10   6   3  118.00    9.81
  10   6  -3  119.87    9.65
   9  -6  -3   -1.25    2.32
   9   6  -3    3.28    2.85
  -9   6   3    3.85    2.82
   8  -6  -3   63.17    6.79
  -8   6   3   59.26    6.88
   8   6  -3   56.82    6.55
   7  -6  -3   82.62    6.57
  -7   6   3   83.42    6.86
   7   6  -3   63.41    6.63
   6  -6  -3  116.90    7.74
   6   6  -3  135.52    6.06
   6   6  -3  123.64    7.99
  -6   6   3  122.69    8.26
   5  -6  -3    1.48    1.80
   5   6  -3    0.73    0.87
   5   6  -3    1.52    1.62
  -5   6   3    0.38    1.64
   4  -6  -3  182.09    9.16
  -4   6   3  174.95    9.42
   4   6  -3  177.18    6.64
   4   6  -3  178.50    9.03
   3  -6  -3   78.12    5.46
   3   6  -3   77.42    3.37
   3   6  -3   80.00    5.30
  -3   6   3   78.43    5.74
   2  -6  -3  766.83   25.71
   2   6  -3  700.76   25.36
  -2   6   3  731.87   26.33
   2   6  -3  746.92   22.94
   1  -6  -3   44.86    4.21
  -1  -6   3   45.36    3.58
  -1  -6   3   46.29    2.55
   1   6  -3   39.11    3.91
  -1   6   3   49.09    3.92
  -1   6   3   51.12    4.05
   0  -6   3   36.60    2.42
   0  -6  -3   37.08    3.64
   0   6  -3   35.98    4.24
   0   6   3   36.01    3.64
   0   6   3   30.72    3.62
   0   6  -3   34.96    3.49
   1  -6   3  420.13   14.35
  -1  -6  -3  426.05   15.56
   1   6   3  396.34   15.91
   1   6   3  430.88   15.47
  -1   6  -3  411.34   15.22
  -1   6  -3  383.73   16.42
   2  -6   3  443.41   15.94
  -2  -6  -3  450.23   16.73
   2   6   3  429.23   17.21
  -2   6  -3  460.28   18.24
   2   6   3  477.76   16.77
  -2   6  -3  454.55   16.41
   3  -6   3   34.98    3.47
  -3   6  -3   22.80    3.65
  -3   6  -3   31.00    3.23
   3   6   3   29.91    3.78
   4  -6   3   12.01    2.50
   4   6   3   13.35    2.56
  -4   6  -3   22.33    3.84
   4   6   3   19.58    3.24
   5  -6   3    7.40    2.23
  -5   6  -3    9.58    2.92
   5   6   3   11.79    2.61
   5   6   3   10.01    2.55
  -6   6  -3  132.90    9.35
   6   6   3  156.63    8.84
  -7   6  -3   16.25    4.07
   7   6   3   17.62    3.77
  -8   6  -3   48.08    6.99
   8   6   3   48.01    6.08
   9   6   3   99.09    8.11
  -9   6  -3  107.94    9.75
 -10   6  -3   96.34   10.85
  10   6   3  152.37   10.38
 -11   6  -3    5.24    4.09
  11   6   3    5.11    3.45
  11  -7  -3    1.70    2.93
 -11   7   3    0.92    3.06
  11   7  -3   -0.66    2.70
  10  -7  -3   -0.96    2.42
 -10   7   3   -2.31    2.41
  10   7  -3   -0.87    2.42
   9  -7  -3   73.51    7.88
   9   7  -3   79.06    8.46
  -9   7   3   59.98    7.73
   8  -7  -3  165.18   10.41
   8   7  -3  165.72   10.76
  -8   7   3  166.31   11.07
   7  -7  -3   24.80    4.34
   7   7  -3   21.97    4.18
  -7   7   3   19.26    4.32
   6  -7  -3   11.20    3.03
   6   7  -3    3.93    2.23
  -6   7   3    3.82    2.32
   5  -7  -3  208.17   10.86
  -5   7   3  222.49   11.74
   5   7  -3  220.83    8.32
   5   7  -3  216.45   11.14
   4  -7  -3  416.27   17.26
   4   7  -3  412.88   17.32
  -4   7   3  458.40   18.57
   4   7  -3  433.03   14.29
   3  -7  -3  106.94    6.70
   3   7  -3  113.11    6.87
   3   7  -3  107.26    4.53
  -3   7   3  121.86    7.69
   2  -7  -3   42.96    4.30
  -2   7   3   49.63    5.32
   2   7  -3   32.91    3.83
  -2   7   3   27.94    3.75
  -1  -7   3  295.48   10.70
   1  -7  -3  304.33   12.78
   1   7  -3  326.65   13.05
  -1   7   3  316.20   13.40
   0  -7   3   96.40    4.73
   0  -7  -3  104.65    6.10
   0   7   3  100.40    6.47
   0   7  -3  103.24    6.02
  -1  -7  -3  226.94   10.04
   1  -7   3  209.09    8.79
  -1   7  -3  227.81   11.40
   1   7   3  223.57   10.65
  -1   7  -3  230.40   10.06
  -2  -7  -3    7.82    2.13
   2  -7   3    7.28    1.76
   2   7   3    7.33    2.19
  -2   7  -3    8.12    2.08
  -2   7  -3    5.83    2.44
   3  -7   3   14.15    2.49
   3   7   3    8.47    2.48
  -3   7  -3   14.85    2.51
  -3   7  -3    9.91    2.93
   4  -7   3   86.06    5.69
   4   7   3   98.06    6.68
  -4   7  -3   85.68    5.55
   4   7   3   93.74    5.89
  -4   7  -3   88.25    7.07
   5  -7   3   73.15    5.54
   5   7   3   65.13    6.46
  -5   7  -3   80.56    7.03
   5   7   3   74.82    5.51
   6  -7   3    2.84    2.12
  -6   7  -3    6.47    2.93
   6   7   3    2.77    2.30
   7  -7   3  115.85    8.15
   7   7   3  112.12    8.17
  -7   7  -3  115.26    9.32
   8  -7   3   47.79    6.34
  -8   7  -3   46.97    6.94
   8   7   3   55.38    6.74
   9  -7   3   28.89    5.23
  -9   7  -3   36.54    6.82
   9   7   3   30.48    5.41
  10  -7   3    7.11    3.56
 -10   7  -3    4.30    3.76
  10   7   3    5.44    3.32
  11  -7   3   -3.64    2.11
  11   7   3   -1.56    2.46
  11  -8  -3    4.03    3.69
 -11   8   3   -0.77    3.01
  10  -8  -3  108.30   10.57
 -10   8   3   92.69   10.61
  10   8  -3  107.27   10.84
   9  -8  -3   34.73    5.79
   9   8  -3   33.83    5.92
  -9   8   3   16.07    4.83
   8  -8  -3   65.74    7.46
  -8   8   3   72.99    8.51
   8   8  -3   66.09    7.96
   7  -8  -3   65.81    7.22
  -7   8   3   68.37    7.71
   7   8  -3   77.66    7.99
   6  -8  -3  250.30   12.77
   6   8  -3  223.60   12.59
  -6   8   3  262.38   13.78
   5  -8  -3    0.05    1.90
  -5   8   3    3.97    2.55
   5   8  -3    5.03    2.29
   4  -8  -3  116.06    7.50
  -4   8   3  105.89    7.90
   4   8  -3  106.55    7.34
   3  -8  -3    3.67    2.07
  -3   8   3    7.77    2.73
  -3   8   3    3.23    2.04
   3   8  -3    3.40    2.05
   2  -8  -3  220.79   10.72
   2   8  -3  237.78   11.09
  -2   8   3  213.26   11.04
   1  -8  -3   -2.37    1.29
  -1  -8   3    0.47    0.94
  -1   8   3    1.35    1.67
   1   8  -3   -1.87    1.17
   0  -8   3  229.42    8.72
   0  -8  -3  223.72   10.26
   0   8  -3  192.71   10.00
   0   8   3  211.29   10.79
   1  -8   3   12.87    2.18
  -1  -8  -3   12.31    2.74
  -1   8  -3   11.97    3.21
   1   8   3   10.92    2.75
  -1   8  -3   14.69    2.79
   2  -8   3  635.50   22.13
  -2  -8  -3  640.00   23.08
  -2   8  -3  654.80   25.52
   2   8   3  646.24   24.31
  -2   8  -3  616.95   23.10
   3  -8   3    0.98    1.43
  -3   8  -3    1.76    2.15
   3   8   3    1.46    1.75
  -3   8  -3   -0.64    1.42
   4  -8   3    3.18    1.90
   4   8   3    2.98    1.88
  -4   8  -3    1.09    1.54
   4   8   3   -0.25    1.78
  -4   8  -3    4.33    2.62
   5  -8   3   98.36    6.90
   5   8   3  117.39    7.10
   5   8   3  105.38    7.76
  -5   8  -3  114.44    8.76
  -5   8  -3  115.32    7.09
   6  -8   3  186.49   10.37
   6   8   3  188.33   10.97
   7  -8   3   -1.50    1.89
  -7   8  -3    2.85    2.76
   7   8   3   -0.65    1.91
   8  -8   3   12.46    3.73
   8   8   3   17.86    4.18
  -8   8  -3   15.90    4.77
   9  -8   3    6.77    3.31
   9   8   3    7.51    3.50
  -9   8  -3    2.78    3.27
  10  -8   3  151.85   11.35
  10   8   3  159.54   11.74
 -10   8  -3  161.11   13.31
  10  -9  -3   17.35    5.02
 -10   9   3   17.72    5.34
  10   9  -3   20.98    5.15
   9  -9  -3   -2.78    2.29
  -9   9   3   -2.10    2.55
   9   9  -3    0.54    2.74
   8  -9  -3  157.27   10.75
   8   9  -3  139.67   10.64
  -8   9   3  158.42   11.67
   7  -9  -3    9.49    3.40
  -7   9   3   12.70    4.04
   7   9  -3   12.79    3.80
   6  -9  -3   71.73    7.36
   6   9  -3   68.29    7.37
  -6   9   3   68.81    8.02
   5  -9  -3   10.56    3.17
   5   9  -3   17.24    3.87
  -5   9   3   12.80    3.77
   4  -9  -3  232.24   11.92
  -4   9   3  241.84   13.30
   4   9  -3  227.80   12.19
  -4   9   3  243.98   12.56
   3  -9  -3   18.87    3.51
  -3   9   3   12.28    3.31
   3   9  -3   17.47    3.46
  -3   9   3   18.46    3.94
   2  -9  -3   20.61    3.58
   2   9  -3   26.44    4.10
   1  -9  -3   41.45    4.78
  -1  -9   3   41.39    3.05
   1   9  -3   33.41    4.53
  -1   9   3   29.26    4.62
   0  -9   3  390.08   13.78
   0  -9  -3  395.59   15.72
   0   9  -3  371.56   15.92
   0   9   3  338.63   16.25
  -1  -9  -3    3.58    2.00
   1  -9   3    4.64    1.72
   1   9   3    2.57    2.29
  -1   9  -3    5.90    2.38
  -2  -9  -3  191.31    9.81
   2  -9   3  201.78    9.12
   2   9   3  190.68   10.86
  -2   9  -3  207.55   10.33
  -2   9  -3  207.22   12.12
   3  -9   3   -0.30    1.49
  -3   9  -3   -1.18    1.45
  -3   9  -3   -0.53    2.05
   3   9   3   -1.93    1.69
   4  -9   3  365.87   15.98
   4   9   3  418.42   18.25
  -4   9  -3  403.42   19.39
  -4   9  -3  380.06   16.54
   4   9   3  440.12   16.35
   5  -9   3    4.72    2.37
  -5   9  -3    2.90    2.06
   5   9   3    3.41    2.61
  -5   9  -3    5.92    3.28
   6  -9   3   17.87    3.83
  -6   9  -3   16.48    4.39
  -6   9  -3   20.63    3.92
   6   9   3   16.56    4.07
   7  -9   3   54.22    6.45
  -7   9  -3   57.12    8.11
   7   9   3   49.88    6.57
  -7   9  -3   51.67    6.06
   8  -9   3  238.71   13.68
  -8   9  -3  269.49   16.60
   8   9   3  256.24   14.74
   9  -9   3    5.97    3.39
  -9   9  -3    2.38    3.71
   9   9   3    2.09    2.94
   8 -10  -3    9.71    3.89
   8  10  -3   10.27    3.94
  -8  10   3    6.32    3.68
   7 -10  -3   82.19    8.46
   7  10  -3   78.06    8.72
  -7  10   3   79.45    9.32
   6 -10  -3  167.80   10.80
  -6  10   3  164.87   11.86
   6  10  -3  198.17   11.92
  -6  10   3  179.92   11.40
   5 -10  -3   -0.96    1.97
   5  10  -3    1.70    2.32
  -5  10   3    0.57    2.28
  -5  10   3    0.19    2.35
   4 -10  -3    1.08    2.33
  -4  10   3   -1.21    1.91
  -4  10   3   -1.45    2.12
   4  10  -3   -2.11    1.55
   3 -10  -3   83.33    6.77
   3  10  -3   84.21    6.95
  -3  10   3   75.99    7.59
   2 -10  -3  292.68   13.55
   2  10  -3  288.39   14.08
  -2  10   3  273.90   14.20
  -1 -10   3    0.49    1.29
   1 -10  -3   -0.30    1.95
  -1  10   3   -1.32    1.84
   1  10  -3   -0.80    1.82
   0 -10   3    4.83    1.74
   0 -10  -3    2.85    2.13
   0  10  -3    1.66    2.04
   0  10   3    3.94    2.49
  -1 -10  -3   63.05    5.97
   1 -10   3   69.41    4.78
   1  10   3   74.76    7.53
  -1  10  -3   72.56    6.89
   2 -10   3  291.49   12.82
  -2 -10  -3  342.63   14.27
  -2  10  -3  317.98   16.75
  -2  10  -3  322.50   14.65
   2  10   3  320.25   15.59
   3 -10   3   64.44    5.16
   3  10   3   50.65    6.39
  -3  10  -3   52.50    5.88
  -3  10  -3   54.84    7.26
   4 -10   3   33.72    4.42
  -4  10  -3   31.76    5.78
  -4  10  -3   36.84    4.97
   4  10   3   33.53    5.34
   5 -10   3   14.45    3.36
  -5  10  -3   17.82    4.91
  -5  10  -3   10.55    3.07
   5  10   3   13.95    4.03
   6 -10   3   96.73    7.58
  -6  10  -3  104.69    7.71
  -6  10  -3  116.14   10.17
   6  10   3  111.23    8.92
   7 -10   3    2.11    2.55
   7  10   3    2.29    2.87
  -7  10  -3    0.74    3.15
  -7  10  -3    0.81    2.29
   8 -10   3    0.58    2.66
   8  10   3    2.27    2.97
  -8  10  -3    3.82    3.72
   7 -11  -3    4.50    2.92
  -7  11   3    0.39    3.03
  -7  11   3    1.66    2.98
   7  11  -3    2.26    3.12
   6 -11  -3   77.47    7.99
  -6  11   3   71.04    8.28
   6  11  -3   65.86    7.94
  -6  11   3   66.38    8.67
   5 -11  -3   14.00    3.84
  -5  11   3    9.90    3.93
   5  11  -3   12.15    3.97
  -5  11   3   10.91    3.76
   4 -11  -3  216.52   12.03
  -4  11   3  212.39   12.60
   4  11  -3  206.51   12.47
   3 -11  -3   83.63    7.72
  -3  11   3   67.82    7.63
   3  11  -3   89.03    8.51
   2 -11  -3   81.67    7.56
  -2  11   3   95.66    9.04
   2  11  -3   76.64    7.97
   1 -11  -3   35.88    5.03
   1  11  -3   47.90    6.15
  -1  11   3   37.23    5.89
   0 -11  -3  399.59   16.56
   0  11  -3  381.77   17.26
   0  11   3  338.71   17.45
  -1 -11  -3    0.26    2.14
   1  11   3    0.61    2.42
  -1  11  -3   -1.25    1.90
  -2 -11  -3   42.11    5.08
  -2  11  -3   41.51    5.47
   2  11   3   31.07    5.32
   3 -11   3    1.72    2.04
  -3  11  -3    1.18    2.99
   3  11   3    6.32    3.16
  -3  11  -3    1.17    2.23
   4 -11   3  222.30   11.00
   4  11   3  212.02   13.00
  -4  11  -3  207.40   11.74
   5 -11   3   27.16    4.57
   5  11   3   28.24    5.58
  -5  11  -3   25.49    5.79
  -5  11  -3   35.68    5.27
   6 -11   3   72.68    7.31
  -6  11  -3   68.17    7.38
  -6  11  -3   75.46    9.38
   6  11   3   61.57    7.82
   5 -12  -3   -2.01    2.54
   5  12  -3   -2.51    2.46
  -5  12   3    2.29    3.16
   4 -12  -3   22.09    4.69
   4  12  -3   31.84    5.78
  -4  12   3   23.50    5.20
   3 -12  -3   11.16    3.61
  -3  12   3    7.61    3.69
   3  12  -3   11.37    3.94
   2 -12  -3  207.54   11.66
   2  12  -3  206.28   12.52
  -2  12   3  210.24   12.99
   1 -12  -3    2.32    2.49
   1  12  -3    0.15    2.36
  -1  12   3   -0.34    2.44
   0 -12  -3   44.56    5.52
   0  12  -3   40.57    6.01
   0  12   3   49.87    6.99
  -1 -12  -3   15.58    3.74
   1  12   3   13.51    4.26
  -1  12  -3   11.89    3.74
  -2 -12  -3  181.17   10.20
   2  12   3  190.93   12.26
  -2  12  -3  169.46   10.82
  -3  12  -3   -0.20    2.14
   3  12   3    4.67    3.17
  -4  12  -3   19.63    5.56
   4  12   3   25.86    5.33
  -4  12  -3   28.74    5.08
 -14   0   4  195.15   13.11
  14   0  -4  181.80   12.36
 -13   0   4  272.42   15.40
  13   0  -4  236.88   14.14
 -12   0   4   97.03    8.56
 -11   0   4   29.35    5.18
 -10   0   4  575.12   23.87
  -9   0   4  246.63   12.82
  -8   0   4    9.07    2.69
  -7   0   4   60.33    5.07
   6   0  -4 1355.94   43.59
  -6   0   4 1349.61   44.46
  -5   0   4  714.62   24.72
   5   0  -4  746.62   24.16
  -5   0   4  691.82   24.64
  -4   0   4  173.39    7.63
   4   0  -4  181.67    7.35
   3   0  -4  256.33    9.23
  -3   0   4  253.73    9.18
   2   0  -4 2268.63   69.48
  -2   0   4 2324.25   69.44
   1   0  -4 1299.28   39.96
  -1   0   4 1309.96   39.94
   0   0  -4  441.16   13.42
   0   0  -4  417.79   14.15
   0   0   4  426.20   14.14
   1   0   4 2380.49   70.56
  -1   0  -4 2368.92   71.71
   1   0   4 2372.33   72.54
   1   0   4 2331.36   71.74
   2   0   4  541.47   16.65
  -2   0  -4  509.40   18.16
  -2   0  -4  526.66   16.53
  -2   0  -4  555.06   18.75
   2   0   4  510.67   18.59
  -3   0  -4  253.40   10.77
  -3   0  -4  255.05    8.77
   3   0   4  252.93    8.96
   3   0   4  249.85   10.80
  -3   0  -4  235.93   10.42
  -4   0  -4  191.02    9.35
   4   0   4  186.51    7.52
  -4   0  -4  180.97    7.30
  -4   0  -4  183.78    9.14
  -5   0  -4   31.95    3.01
  -5   0  -4   19.80    3.28
  -6   0  -4  982.30   35.61
  -6   0  -4 1020.12   32.97
  -7   0  -4   57.50    6.30
  -7   0  -4   66.92    4.70
  -8   0  -4   44.23    5.97
  -9   0  -4   43.95    6.23
 -10   0  -4  543.71   24.29
 -11   0  -4   18.60    4.62
 -12   0  -4   59.00    7.87
 -14  -1   4   16.74    4.58
 -14   1   4   22.58    5.36
 -13  -1   4   31.22    5.82
  13  -1  -4   27.76    5.50
 -13   1   4   39.84    6.49
  12  -1  -4  192.98   12.03
 -12  -1   4  200.72   12.59
 -12   1   4  201.34   12.67
  11  -1  -4   93.01    7.71
 -11  -1   4   95.26    8.07
 -11   1   4   97.50    8.12
  10  -1  -4   20.65    4.08
 -10  -1   4   17.27    3.79
 -10   1   4   21.99    4.28
  -9  -1   4  163.63    9.79
   9  -1  -4  139.56    8.82
  -9   1   4  165.71    9.81
   8  -1  -4  354.94   14.94
  -8   1   4  338.05   15.33
   7  -1  -4  121.98    7.07
  -7   1   4  122.74    7.40
   6  -1  -4   40.77    4.08
  -6   1   4   42.95    3.84
  -5  -1   4   52.37    4.06
   5  -1  -4   43.51    3.56
  -5   1   4   46.42    3.64
  -4  -1   4  477.92   17.72
   4  -1  -4  506.32   17.26
   4   1  -4  502.78   16.62
  -4   1   4  497.10   17.04
   3  -1  -4    8.46    1.46
  -3  -1   4    7.09    1.44
   3  -1  -4   14.12    1.67
   3   1  -4    4.93    0.95
  -3   1   4    6.09    1.09
  -3   1   4    4.97    1.15
   2  -1  -4   55.96    2.55
  -2  -1   4   51.48    3.13
  -2  -1   4   51.21    2.49
   2  -1  -4   53.61    3.15
  -2   1   4   56.93    3.11
  -2   1   4   59.95    2.58
   2   1  -4   52.99    2.54
  -1  -1   4  334.74   10.69
   1  -1  -4  334.51   11.57
  -1  -1   4  334.97   10.78
   1  -1  -4  336.83   10.52
  -1  -1   4  321.92   11.09
  -1   1   4  329.48   11.47
   1   1  -4  344.56   10.84
   0  -1   4  256.49    7.61
   0  -1   4  243.69    8.94
   0  -1  -4  244.02    8.80
   0  -1   4  231.65    7.99
   0  -1   4  233.15    8.16
   0   1   4  225.47    8.63
   0   1  -4  235.24    8.05
   1  -1   4  533.18   17.59
   1  -1   4  538.41   18.56
  -1  -1  -4  544.78   18.07
   1   1   4  534.93   17.98
  -1   1  -4  550.89   17.60
  -1   1  -4  540.83   18.46
   1   1   4  554.46   17.24
   2  -1   4  206.49    8.20
   2  -1   4  206.16    8.94
  -2  -1  -4  198.10    7.26
  -2   1  -4  199.57    8.09
   2   1   4  201.80    7.30
  -2   1  -4  211.79    8.88
   2   1   4  203.92    8.15
   2   1   4  199.53    8.66
  -2   1  -4  204.40    6.62
  -3  -1  -4  254.27    9.14
  -3  -1  -4  254.30   10.70
  -3   1  -4  249.95   10.96
   3   1   4  243.21   10.69
   3   1   4  254.43    9.18
  -3   1  -4  255.34   10.44
  -3   1  -4  256.56    8.77
  -4  -1  -4  673.37   21.53
  -4  -1  -4  661.72   23.49
   4   1   4  633.55   23.43
  -4   1  -4  636.76   23.80
   4   1   4  637.40   21.57
  -4   1  -4  644.14   23.25
  -4   1  -4  648.84   21.15
  -5  -1  -4   24.32    3.65
  -5  -1  -4   19.96    2.50
  -5   1  -4   20.22    2.38
   5   1   4   19.80    2.60
  -5   1  -4   13.72    2.99
  -6  -1  -4    2.48    1.38
  -6   1  -4    5.72    2.26
   6   1   4    4.76    1.62
  -6   1  -4    4.17    1.48
  -7   1  -4   27.15    4.54
   7   1   4   36.71    4.06
  -7   1  -4   38.68    3.97
  -8  -1  -4  263.08   13.81
  -8   1  -4  255.54   13.85
  -9  -1  -4    7.70    3.01
  -9   1  -4    6.73    2.92
 -10  -1  -4   43.64    6.61
 -10   1  -4   48.44    6.80
 -11  -1  -4  132.00   10.34
 -11   1  -4  130.39   10.45
 -12  -1  -4  266.13   15.55
 -12   1  -4  217.37   14.76
  13  -2  -4   18.94    4.64
 -13  -2   4   23.43    5.21
 -13   2   4   24.00    5.30
 -12  -2   4   23.64    4.95
  12  -2  -4   31.21    5.61
 -12   2   4   27.83    5.41
  11  -2  -4   36.46    5.60
 -11  -2   4   42.36    5.84
 -11   2   4   40.41    5.93
  10  -2  -4   96.95    7.48
 -10   2   4   79.18    7.16
   9  -2  -4   97.23    7.21
  -9   2   4   93.35    7.35
   8  -2  -4   18.87    3.45
  -8   2   4   18.98    3.52
   7  -2  -4  369.24   15.35
  -7   2   4  374.95   15.60
   6  -2  -4  375.63   15.43
  -6   2   4  420.91   15.84
   5  -2  -4  414.31   15.89
   5  -2  -4  458.81   16.15
  -5  -2   4  413.93   16.24
   5   2  -4  426.13   16.52
  -5   2   4  419.89   15.71
  -4  -2   4    2.97    1.28
   4  -2  -4    1.39    1.18
   4  -2  -4    2.73    1.15
  -4   2   4    2.06    1.06
   4   2  -4    1.95    1.23
  -3  -2   4  334.03   12.48
   3  -2  -4  342.27   11.93
   3  -2  -4  323.46   12.42
  -3   2   4  349.22   12.45
   3   2  -4  349.18   12.86
   3   2  -4  342.38   11.06
  -3   2   4  336.59   11.95
   2  -2  -4   69.55    3.33
   2  -2  -4   65.17    3.80
  -2  -2   4   70.18    3.59
   2   2  -4   67.66    2.57
  -2   2   4   65.13    3.33
   2   2  -4   65.79    3.73
  -2   2   4   79.19    3.96
  -1  -2   4  124.76    4.92
  -1  -2   4  122.51    4.12
   1  -2  -4  117.36    4.77
   1  -2  -4  115.97    5.39
  -1  -2   4  124.46    4.75
  -1  -2   4  122.64    4.96
  -1   2   4  117.97    5.35
   1   2  -4  123.44    5.00
   0  -2   4    1.63    0.72
   0  -2  -4    0.77    0.83
   0  -2   4    1.20    0.43
   0  -2   4    1.77    0.88
   0   2   4    2.07    0.91
   0   2  -4    0.70    0.67
   0   2  -4    2.50    0.59
   1  -2   4   36.71    2.45
  -1  -2  -4   34.59    2.69
   1  -2   4   35.41    2.92
  -1   2  -4   37.89    2.59
  -1   2  -4   38.56    2.85
  -1   2  -4   35.59    1.58
   1   2   4   33.40    2.31
   1   2   4   37.81    2.71
   2  -2   4  415.60   14.04
  -2  -2  -4  387.53   13.41
   2   2   4  390.45   14.53
  -2   2  -4  393.12   14.04
   2   2   4  384.33   13.41
   2   2   4  381.92   13.96
  -2   2  -4  394.66   14.84
   3  -2   4  110.89    5.72
  -3  -2  -4  101.03    4.93
  -3   2  -4  114.10    5.86
  -3   2  -4  116.88    6.57
   3   2   4  101.30    4.95
   3   2   4  108.06    6.01
   3   2   4  100.82    5.48
   4  -2   4    2.56    1.41
  -4  -2  -4   -0.73    0.55
   4   2   4    4.58    1.78
  -4   2  -4   -0.16    1.14
   4   2   4    1.48    1.02
  -4   2  -4    0.07    0.59
  -4   2  -4    0.01    1.10
  -5  -2  -4  265.90   10.72
  -5  -2  -4  242.79   11.84
   5   2   4  263.50   12.26
  -5   2  -4  268.43   10.25
   5   2   4  270.28   10.87
  -5   2  -4  268.83   12.30
  -6  -2  -4  906.27   30.31
   6   2   4  860.31   30.29
  -6   2  -4  937.77   29.80
  -6   2  -4  869.96   32.35
  -7   2  -4   71.85    7.46
   7   2   4   76.93    5.57
  -7   2  -4   84.17    5.24
   8   2   4   16.12    3.21
  -8   2  -4   16.68    4.04
  -9   2  -4   56.94    7.12
 -10  -2  -4  378.32   18.93
 -10   2  -4  394.37   19.82
 -11  -2  -4   19.40    4.62
 -11   2  -4   11.89    4.18
 -12  -2  -4    2.62    2.90
 -12   2  -4    1.43    3.09
  13  -3  -4   32.83    6.09
 -13  -3   4   40.42    6.60
 -13   3   4   43.91    7.13
  12  -3  -4  251.65   14.61
 -12   3   4  260.75   15.27
  11  -3  -4  162.76   10.86
 -11   3   4  165.33   11.25
  10  -3  -4   -2.40    1.73
 -10   3   4    0.27    2.01
   9  -3  -4  274.36   13.91
  -9   3   4  307.60   14.77
   8  -3  -4  242.26   12.00
  -8   3   4  242.53   12.24
   7  -3  -4  860.04   29.40
   7   3  -4  814.91   29.71
  -7   3   4  776.53   29.00
   6  -3  -4   22.66    3.30
   6   3  -4   17.14    3.07
  -6   3   4   25.65    3.38
   5  -3  -4    2.79    1.56
   5  -3  -4    2.97    1.50
   5   3  -4    5.45    1.89
  -5   3   4    4.56    1.57
   4  -3  -4 2159.89   67.78
  -4  -3   4 2153.11   67.71
   4  -3  -4 2212.00   67.31
   4   3  -4 2098.22   68.02
  -4   3   4 2265.56   67.74
  -4   3   4 2139.86   67.38
  -3  -3   4  731.18   24.36
   3  -3  -4  744.23   24.16
   3  -3  -4  721.32   24.69
   3   3  -4  748.19   22.38
  -3   3   4  725.54   24.53
  -3   3   4  734.49   24.32
   3   3  -4  726.77   24.74
  -2  -3   4  145.71    6.22
  -2  -3   4  153.13    6.49
   2  -3  -4  143.92    6.70
  -2  -3   4  147.04    5.27
   2  -3  -4  147.83    6.30
   2   3  -4  148.42    6.46
  -2   3   4  152.17    6.46
  -2   3   4  150.68    6.69
   1  -3  -4  146.96    6.15
  -1  -3   4  149.29    5.83
  -1  -3   4  148.05    5.77
   1  -3  -4  140.26    6.49
  -1  -3   4  144.74    6.26
   1   3  -4  147.65    5.95
  -1   3   4  146.18    6.49
   0  -3   4 1106.24   33.89
   0  -3  -4 1066.39   34.70
   0  -3   4 1114.65   34.88
   0  -3  -4 1099.13   35.14
   0   3   4 1096.66   35.03
   0   3  -4 1106.34   35.02
   0   3  -4 1095.82   33.97
   0   3  -4 1126.60   34.60
   0   3   4 1089.54   34.87
  -1  -3  -4  388.64   14.11
   1  -3   4  390.44   13.97
   1   3   4  380.87   13.98
  -1   3  -4  392.10   14.29
  -1   3  -4  395.41   12.77
  -1   3  -4  388.14   14.19
   1   3   4  406.92   13.90
  -2  -3  -4   -0.11    0.70
   2  -3   4    0.43    0.87
   2   3   4    0.18    0.84
  -2   3  -4   -0.18    0.81
   2   3   4    3.01    1.08
  -2   3  -4   -0.36    0.85
   3  -3   4  152.16    7.16
  -3  -3  -4  134.93    6.47
   3   3   4  142.55    7.30
  -3   3  -4  148.08    7.97
  -3   3  -4  139.14    7.18
   3   3   4  139.26    6.60
   3   3   4  158.02    7.10
  -4  -3  -4 3275.52   99.16
   4  -3   4 3424.43  100.33
  -4   3  -4 3280.45  100.48
   4   3   4 3213.63   99.66
   4   3   4 3091.35  100.20
  -4   3  -4 3165.73  101.46
   4   3   4 3217.29   99.12
  -5  -3  -4  226.35    9.82
   5   3   4  224.80    9.80
   5   3   4  227.95   10.91
  -5   3  -4  210.84   10.81
   6   3   4  128.39    7.19
  -6   3  -4  119.71    8.08
  -6   3  -4  132.36    6.47
   7   3   4   97.43    6.59
  -7   3  -4  116.48    6.45
  -7   3  -4  110.41    8.16
   8   3   4  970.66   34.10
  -8   3  -4  949.33   36.48
  -9   3  -4   41.07    6.41
   9   3   4   26.87    4.45
  10   3   4   26.90    4.59
 -10   3  -4   34.35    6.42
 -11  -3  -4    3.41    2.68
 -11   3  -4    3.51    3.27
 -12  -3  -4  326.99   18.52
 -12   3  -4  362.03   20.14
  13  -4  -4   17.90    5.27
 -13   4   4   12.93    4.61
  12  -4  -4   29.13    5.61
 -12   4   4   42.42    6.75
  11  -4  -4   20.23    4.67
 -11   4   4   23.38    5.16
  10  -4  -4  106.66    8.52
 -10   4   4  128.03    9.35
  -9  -4   4  194.97    9.59
   9  -4  -4  159.79   10.22
   9   4  -4  176.38   10.79
  -9   4   4  162.39   10.39
   8  -4  -4  110.98    7.71
  -8  -4   4  123.52    6.80
  -8   4   4   98.37    7.47
   8   4  -4  110.38    7.97
   7  -4  -4  118.60    7.50
  -7  -4   4  118.41    6.24
  -7   4   4  106.28    7.22
   6  -4  -4  480.99   18.79
  -6   4   4  482.09   18.73
   5  -4  -4  197.60    8.93
   5  -4  -4  178.97    9.03
   5   4  -4  177.64    9.17
  -5   4   4  183.38    8.97
   4  -4  -4  140.50    7.33
  -4  -4   4  140.14    7.09
   4  -4  -4  144.82    7.04
  -4   4   4  138.83    7.11
   4   4  -4  132.66    7.18
   3  -4  -4  196.10    8.55
   3  -4  -4  180.16    8.74
  -3  -4   4  213.84    8.68
  -3   4   4  195.10    8.74
   3   4  -4  203.05    8.81
  -3   4   4  209.22    8.91
   2  -4  -4  484.35   17.16
  -2  -4   4  490.23   17.35
   2  -4  -4  467.21   17.38
  -2  -4   4  494.88   16.90
  -2   4   4  486.65   17.34
   2   4  -4  484.31   17.02
  -2   4   4  509.27   17.45
  -1  -4   4  236.43    9.64
   1  -4  -4  234.00    9.68
   1  -4  -4  241.61    9.52
  -1  -4   4  236.44    8.93
   1   4  -4  234.36    9.02
  -1   4   4  227.63    9.51
   0  -4  -4    1.16    0.97
   0  -4   4    0.73    0.87
   0  -4   4    0.54    0.52
   0  -4   4    0.68    0.68
   0  -4  -4    2.36    1.20
   0   4   4   -0.49    0.76
   0   4  -4    0.78    0.71
   0   4  -4    1.84    0.90
   0   4   4    1.21    1.00
   0   4  -4    0.31    0.89
   1  -4   4  219.02    9.29
  -1  -4  -4  228.84    9.35
   1   4   4  217.35    9.13
  -1   4  -4  212.06    9.45
  -1   4  -4  207.33    9.15
  -1   4  -4  231.90    8.27
   1   4   4  229.44    9.25
   2  -4   4 1797.84   56.46
  -2  -4  -4 1798.23   56.06
  -2  -4  -4 1758.97   56.20
   2   4   4 1827.81   56.21
  -2   4  -4 1801.57   54.81
   2   4   4 1727.12   56.02
  -2   4  -4 1831.76   56.95
  -2   4  -4 1775.36   57.04
   3  -4   4  288.21   11.82
  -3  -4  -4  279.42   11.26
   3   4   4  293.50   11.53
   3   4   4  271.86   11.26
  -3   4  -4  273.63   12.54
   3   4   4  289.83   11.87
  -3   4  -4  268.55   11.95
   4   4   4   18.94    2.72
   4   4   4   17.12    2.89
  -4   4  -4   20.02    3.22
  -5   4  -4  105.38    7.29
   5   4   4  122.02    7.36
   5   4   4  126.16    6.84
  -6   4  -4  479.31   19.71
   6   4   4  441.82   17.86
   7   4   4   21.14    3.71
  -7   4  -4   27.82    4.79
   8   4   4    4.47    2.31
  -8   4  -4    1.59    2.44
  -9   4  -4  210.28   13.38
   9   4   4  201.82   11.42
 -10   4  -4  407.48   20.93
  10   4   4  381.63   18.02
 -11   4  -4   11.49    4.48
  11   4   4    9.05    3.50
 -12   4  -4   27.17    6.31
  12  -5  -4  147.60   11.27
 -12   5   4  151.60   11.79
  11  -5  -4   13.07    3.96
 -11   5   4    4.69    3.26
  10  -5  -4   95.33    9.13
 -10   5   4   78.24    8.48
  10   5  -4   83.84    8.75
   9  -5  -4   25.53    4.57
   9   5  -4   32.75    5.25
  -9   5   4   39.29    5.80
   8  -5  -4  172.62   10.23
  -8  -5   4  179.91    8.15
  -8   5   4  170.72   10.34
   8   5  -4  171.05   10.44
  -7  -5   4   27.54    2.74
   7  -5  -4   24.87    3.98
  -7   5   4   23.50    3.93
   7   5  -4   36.04    4.96
   6  -5  -4   47.68    5.13
   6   5  -4   64.15    6.18
  -6   5   4   59.95    5.19
   5  -5  -4   88.07    6.29
   5   5  -4  114.47    6.91
   5   5  -4  106.58    4.53
  -5   5   4  106.74    6.71
   4  -5  -4  590.99   21.46
   4   5  -4  579.60   21.33
  -4   5   4  576.43   21.39
   4   5  -4  584.69   18.13
   3  -5  -4  369.73   13.90
  -3  -5   4  368.79   13.59
  -3  -5   4  347.96   13.91
   3  -5  -4  378.32   14.18
   3   5  -4  305.43   13.25
  -3   5   4  318.35   13.74
   2  -5  -4  110.32    6.20
   2  -5  -4  113.79    6.13
  -2  -5   4  105.26    5.63
  -2  -5   4  108.36    6.18
  -2   5   4  112.00    6.09
   2   5  -4  111.88    5.85
  -2   5   4  120.77    6.48
   1  -5  -4  238.13   10.16
  -1  -5   4  241.65    9.50
  -1  -5   4  238.52   10.28
   1  -5  -4  231.85   10.10
  -1  -5   4  235.59    7.67
   1   5  -4  243.02    8.42
  -1   5   4  234.04    9.99
  -1   5   4  250.96   10.38
   1   5  -4  236.51    9.58
   0  -5   4  640.08   22.26
   0  -5   4  640.17   19.94
   0  -5  -4  621.91   22.13
   0  -5  -4  608.86   21.88
   0   5  -4  645.81   22.57
   0   5  -4  656.43   21.15
   0   5   4  637.79   21.87
   0   5  -4  617.97   21.12
   0   5   4  604.43   21.95
  -1  -5  -4  151.65    7.68
   1  -5   4  162.05    7.85
  -1  -5  -4  153.89    7.51
   1  -5   4  154.79    6.32
   1   5   4  153.27    7.38
  -1   5  -4  154.00    8.00
  -1   5  -4  159.30    7.55
  -1   5  -4  158.68    6.78
   1   5   4  167.10    7.73
  -2  -5  -4    1.49    1.34
   2   5   4    4.67    1.63
  -2   5  -4    4.02    1.76
  -2   5  -4    2.53    1.08
   2   5   4    3.35    1.55
  -3   5  -4  278.68   10.35
   3   5   4  266.76   11.54
   3   5   4  256.85   11.34
  -3   5  -4  275.36   12.34
   4   5   4  581.36   20.96
  -4   5  -4  547.49   21.65
   4   5   4  556.52   20.69
   5   5   4    1.61    1.76
  -5   5  -4    1.02    1.68
   5   5   4    4.59    1.88
   6   5   4   67.27    5.44
  -6   5  -4   75.98    6.57
   6   5   4   72.42    5.97
  -7   5  -4  226.23   13.00
   7   5   4  226.60   11.60
   8   5   4  127.95    8.59
  -8   5  -4  121.45    9.64
   9   5   4   33.07    5.22
  -9   5  -4   41.12    6.89
 -10   5  -4   44.06    7.25
  10   5   4   40.41    5.87
  11   5   4  141.45   10.33
 -11   5  -4  150.76   12.60
  12  -6  -4    6.68    3.83
 -12   6   4    5.83    3.76
  11  -6  -4   39.76    6.51
  11   6  -4   36.46    6.01
 -11   6   4   28.86    5.85
  10  -6  -4  337.09   16.80
 -10   6   4  293.75   16.57
  10   6  -4  313.74   16.67
   9  -6  -4  267.72   14.16
  -9   6   4  265.31   14.58
   9   6  -4  250.28   14.34
   8  -6  -4    3.21    2.40
  -8   6   4    1.06    2.10
   8   6  -4    0.57    2.14
   7  -6  -4   14.62    3.41
  -7   6   4   18.79    3.89
   7   6  -4   14.70    3.40
   6  -6  -4  765.18   28.48
   6   6  -4  784.97   25.08
  -6   6   4  777.72   28.96
   6   6  -4  778.63   28.88
   5  -6  -4  359.51   14.91
  -5   6   4  344.22   14.97
   5   6  -4  320.20   14.55
   5   6  -4  334.53   11.35
   4  -6  -4    6.48    2.29
   4   6  -4    9.95    2.35
  -4   6   4   11.06    2.69
   4   6  -4   12.21    1.10
   3  -6  -4   38.10    4.28
  -3   6   4   24.87    3.60
   3   6  -4   30.59    3.65
   2  -6  -4 1227.26   38.81
   2   6  -4 1174.59   38.23
  -2   6   4 1095.59   38.84
  -1  -6   4  407.10   13.38
  -1  -6   4  437.34   15.56
   1  -6  -4  400.99   15.99
   1   6  -4  429.34   15.71
   1   6  -4  433.94   14.01
  -1   6   4  412.33   16.34
   0  -6  -4    6.34    1.86
   0  -6   4    7.36    1.24
   0   6  -4    5.76    2.05
   0   6  -4    7.32    1.60
   0   6  -4    7.72    1.72
   0   6   4    6.83    2.00
  -1  -6  -4   21.07    3.02
   1  -6   4   18.55    2.08
  -1   6  -4   15.50    2.34
  -1   6  -4   15.77    2.90
   1   6   4   11.86    2.47
  -2  -6  -4  819.31   28.42
   2  -6   4  830.10   27.24
   2   6   4  815.55   28.82
  -2   6  -4  839.32   29.82
  -2   6  -4  848.36   27.64
   3  -6   4  147.15    7.19
  -3   6  -4  153.34    8.68
   3   6   4  138.91    7.81
  -3   6  -4  146.41    6.90
  -4   6  -4    5.29    2.39
   4   6   4    4.52    2.02
   4   6   4    3.98    2.01
   5   6   4   13.12    2.91
  -5   6  -4   21.41    3.80
   5   6   4   15.82    3.14
   6   6   4  484.26   19.93
  -6   6  -4  505.43   21.73
   6   6   4  507.08   20.15
  -7   6  -4   11.84    3.62
   7   6   4   14.50    3.45
   8   6   4   -0.90    1.97
  -8   6  -4    4.68    2.98
   9   6   4   34.77    5.45
  -9   6  -4   19.57    5.09
 -10   6  -4  291.50   17.76
  10   6   4  270.92   15.20
 -11   6  -4    1.76    3.28
  11   6   4    2.79    2.96
  11  -7  -4    0.27    2.78
 -11   7   4    0.55    2.77
  11   7  -4   -0.91    2.32
  10  -7  -4   35.00    5.99
 -10   7   4   46.30    7.16
  10   7  -4   27.03    5.44
   9  -7  -4   56.66    7.13
  -9   7   4   36.15    6.02
   9   7  -4   61.71    7.59
   8  -7  -4  201.11   12.00
   8   7  -4  218.18   12.64
  -8   7   4  215.96   12.74
   7  -7  -4   44.77    5.77
   7   7  -4   55.94    6.61
  -7   7   4   56.98    6.77
   6  -7  -4   22.68    4.11
   6   7  -4   18.37    3.65
  -6   7   4   19.04    3.87
   5  -7  -4   50.49    5.59
   5   7  -4   48.35    5.53
  -5   7   4   39.82    5.31
   4  -7  -4  196.64   10.19
   4   7  -4  212.04   10.30
  -4   7   4  197.78   10.67
   4   7  -4  195.27    6.67
   3  -7  -4  112.37    6.92
  -3   7   4  101.03    7.09
   3   7  -4  105.95    6.63
   2  -7  -4   78.02    5.61
  -2   7   4   81.93    5.88
  -2   7   4   79.68    6.10
   2   7  -4   75.79    5.33
   1  -7  -4   64.81    4.97
  -1  -7   4   64.64    3.08
   1   7  -4   65.77    3.43
   1   7  -4   62.31    4.64
  -1   7   4   58.12    4.85
   0  -7   4  248.03    9.04
   0  -7  -4  235.83   10.90
   0   7  -4  247.05   10.00
   0   7   4  242.92   11.46
   0   7  -4  257.60   10.80
  -1  -7  -4   12.33    2.59
   1  -7   4    7.28    1.61
  -1   7  -4   10.18    2.15
  -1   7  -4    7.89    2.50
   1   7   4    9.59    2.47
  -2  -7  -4   32.65    3.93
   2  -7   4   32.98    3.28
  -2   7  -4   30.90    4.53
  -2   7  -4   33.39    3.67
   2   7   4   29.05    4.04
   3  -7   4  107.17    6.03
   3   7   4  111.87    7.13
  -3   7  -4  116.13    6.27
  -3   7  -4   98.65    7.49
   4  -7   4  288.06   12.27
  -4   7  -4  262.66   13.86
  -4   7  -4  275.71   11.78
   4   7   4  295.95   13.37
   4   7   4  301.91   12.85
   5  -7   4   21.89    3.57
   5   7   4   14.10    3.14
  -5   7  -4   16.46    3.82
   5   7   4   11.37    2.89
   6  -7   4    8.39    2.81
   6   7   4    4.43    2.52
   6   7   4   11.83    3.09
  -6   7  -4   15.34    4.10
   7  -7   4   42.40    5.64
  -7   7  -4   39.48    6.16
   7   7   4   55.54    6.36
   8  -7   4   74.34    7.67
   8   7   4   69.31    7.61
  -8   7  -4   67.69    8.49
   9  -7   4    7.66    3.52
  -9   7  -4   17.25    5.07
   9   7   4   10.80    3.82
  10  -7   4    3.48    3.16
 -10   7  -4    7.45    4.44
  10   7   4    2.58    3.29
  11  -8  -4   38.26    6.79
 -11   8   4   32.91    6.78
  10  -8  -4    7.04    3.63
 -10   8   4   17.74    4.97
   9  -8  -4    3.17    2.96
  -9   8   4    0.47    2.87
   9   8  -4    1.43    2.79
   8  -8  -4   23.26    4.80
   8   8  -4   24.74    5.01
  -8   8   4   27.31    5.10
   7  -8  -4   18.34    4.12
   7   8  -4   17.05    4.03
  -7   8   4   11.71    3.72
   6  -8  -4   18.35    3.98
   6   8  -4   21.47    4.02
  -6   8   4   26.20    4.79
   5  -8  -4   -0.89    1.83
  -5   8   4   -1.18    1.73
   5   8  -4    0.64    1.70
   4  -8  -4   44.93    5.19
  -4   8   4   43.56    5.62
   4   8  -4   32.85    4.46
   3  -8  -4   24.26    3.82
  -3   8   4   35.03    4.73
   3   8  -4   23.97    3.72
  -3   8   4   24.37    4.12
   2  -8  -4  189.07    9.70
  -2   8   4  174.19    9.78
   2   8  -4  181.37    9.46
   1  -8  -4    0.41    1.70
  -1  -8   4    3.36    1.10
  -1   8   4    0.54    1.84
   1   8  -4    6.00    2.10
   1   8  -4    5.76    1.27
   0  -8  -4   13.65    2.87
   0  -8   4   12.95    1.83
   0   8  -4   14.54    2.79
   0   8   4   21.64    3.81
   0   8  -4   14.99    2.39
   1  -8   4  170.17    7.54
  -1  -8  -4  167.53    9.01
   1   8   4  181.63    9.81
  -1   8  -4  186.13    9.06
  -1   8  -4  185.65   10.61
  -2  -8  -4   52.40    5.07
   2  -8   4   45.03    3.74
   2   8   4   48.21    5.50
  -2   8  -4   40.97    5.60
  -2   8  -4   56.80    5.23
   3  -8   4   17.59    2.85
  -3   8  -4   18.39    3.96
  -3   8  -4   16.39    2.96
   3   8   4   20.04    3.71
   4  -8   4   -0.27    1.48
  -4   8  -4    0.10    1.40
   4   8   4   -0.09    1.72
  -4   8  -4    1.37    2.22
   4   8   4   -0.05    1.58
   5  -8   4   80.53    6.14
   5   8   4   85.44    6.41
  -5   8  -4   92.60    8.00
   5   8   4   85.02    6.88
  -5   8  -4   76.78    5.66
   6  -8   4   90.67    6.72
   6   8   4   73.83    7.49
  -6   8  -4   79.88    5.83
  -6   8  -4   58.01    7.44
   6   8   4   84.71    6.61
   7  -8   4   25.36    4.59
  -7   8  -4   19.58    5.03
   7   8   4   15.65    3.87
   8  -8   4   -0.75    2.35
  -8   8  -4    7.30    3.73
   8   8   4    2.62    2.63
   9  -8   4   59.14    7.55
   9   8   4   52.05    7.06
  -9   8  -4   82.87   10.54
  10  -8   4   28.89    5.92
  10   8   4   36.53    6.54
  10  -9  -4    1.60    3.14
  10   9  -4    4.80    3.35
 -10   9   4    0.36    2.90
   9  -9  -4   19.46    4.83
  -9   9   4   24.80    5.74
   9   9  -4   25.60    5.63
   8  -9  -4  134.61   10.16
   8   9  -4  159.82   11.31
  -8   9   4  157.89   11.44
   7  -9  -4   30.39    5.19
  -7   9   4   28.61    5.43
   7   9  -4   20.27    4.53
   6  -9  -4    4.19    2.66
   6   9  -4    7.09    3.07
  -6   9   4    7.46    3.29
   5  -9  -4   10.17    3.17
  -5   9   4    7.38    3.11
   5   9  -4   13.74    3.46
   4  -9  -4  152.54    9.45
   4   9  -4  179.27   10.11
  -4   9   4  161.21   10.46
  -4   9   4  156.13    9.84
   3  -9  -4   86.15    6.83
  -3   9   4  101.16    7.96
   3   9  -4   87.86    6.89
  -3   9   4  102.72    7.49
   2  -9  -4   16.32    3.37
  -2   9   4   12.66    3.32
   2   9  -4   18.76    3.55
  -1  -9   4    7.65    1.47
   1  -9  -4    7.83    2.70
  -1   9   4    5.28    2.58
   1   9  -4   10.31    2.86
   0  -9   4  328.04   11.83
   0  -9  -4  308.09   14.03
   0   9   4  320.96   15.11
   0   9  -4  329.29   14.26
   1  -9   4   72.91    4.52
  -1  -9  -4   66.58    5.54
  -1   9  -4   81.15    5.95
   1   9   4   75.01    7.25
   2  -9   4    0.79    1.51
  -2  -9  -4    1.53    1.89
   2   9   4   -1.42    1.86
  -2   9  -4   -0.61    1.48
  -2   9  -4    1.51    2.19
   3  -9   4    2.95    1.86
   3   9   4    1.54    2.18
  -3   9  -4    4.67    2.84
  -3   9  -4    2.76    2.07
   4  -9   4  511.66   19.67
   4   9   4  514.00   21.71
  -4   9  -4  502.53   19.96
   4   9   4  521.68   20.16
  -4   9  -4  528.09   23.23
   5  -9   4   22.78    3.90
  -5   9  -4   28.23    5.41
  -5   9  -4   35.58    4.53
   5   9   4   26.75    4.58
   6  -9   4   24.64    4.28
  -6   9  -4   26.94    4.24
  -6   9  -4   31.40    5.92
   6   9   4   25.91    4.73
   7  -9   4    4.83    2.99
  -7   9  -4    2.52    2.13
   7   9   4    4.83    3.03
  -7   9  -4    2.27    3.28
   8  -9   4   57.60    7.00
  -8   9  -4   51.10    7.96
   8   9   4   49.33    6.80
   9  -9   4    8.62    4.04
   9   9   4    8.66    3.94
   8 -10  -4    6.08    3.54
  -8  10   4    9.81    4.42
   8  10  -4    3.17    3.31
   7 -10  -4   52.17    6.81
   7  10  -4   51.40    7.02
  -7  10   4   39.68    6.63
   6 -10  -4   30.20    5.16
   6  10  -4   22.80    4.82
  -6  10   4   29.82    5.74
   5 -10  -4   -0.91    2.26
   5  10  -4   -0.74    2.02
  -5  10   4   -0.14    2.21
  -5  10   4    0.04    2.24
   4 -10  -4   34.78    5.01
  -4  10   4   18.96    4.44
  -4  10   4   33.51    5.43
   4  10  -4   36.86    5.27
   3 -10  -4    7.70    2.98
   3  10  -4   15.09    3.77
  -3  10   4    7.63    3.05
   2 -10  -4   87.66    6.92
   2  10  -4   99.44    7.38
  -2  10   4   94.37    7.63
   1 -10  -4   -1.01    1.94
   1  10  -4   -0.89    1.68
  -1  10   4    2.47    2.36
   0 -10  -4   27.20    4.12
   0  10   4   11.09    3.62
   0  10  -4   14.51    3.42
   1 -10   4   51.50    3.97
  -1 -10  -4   47.76    5.36
  -1  10  -4   54.29    5.96
   1  10   4   54.92    6.67
   2 -10   4   39.63    3.99
  -2 -10  -4   35.96    4.73
  -2  10  -4   37.66    4.90
  -2  10  -4   38.58    6.13
   2  10   4   37.06    5.44
   3 -10   4   18.56    3.29
  -3  10  -4   14.70    4.37
   3  10   4   24.50    4.68
  -3  10  -4   21.25    3.85
   4 -10   4   12.23    2.91
   4  10   4   14.09    3.95
  -4  10  -4    9.29    3.84
  -4  10  -4    9.67    2.99
   5 -10   4   37.30    4.88
  -5  10  -4   40.77    5.25
  -5  10  -4   48.28    7.41
   5  10   4   27.35    5.17
   6 -10   4    8.35    3.07
   6  10   4   12.00    3.88
  -6  10  -4   13.07    3.42
  -6  10  -4   12.38    4.24
   7 -10   4    0.64    2.50
  -7  10  -4    3.39    3.48
   7  10   4    3.98    3.18
   7 -11  -4    9.12    3.68
  -7  11   4   10.41    4.29
   7  11  -4   13.80    4.51
  -7  11   4    5.98    3.56
   6 -11  -4   29.22    5.29
   6  11  -4   28.80    5.62
  -6  11   4   36.04    6.20
  -6  11   4   33.67    6.23
   5 -11  -4   45.15    6.33
   5  11  -4   54.48    6.89
  -5  11   4   66.97    7.99
  -5  11   4   43.45    6.93
   4 -11  -4    1.80    2.81
   4  11  -4    8.79    3.35
  -4  11   4    5.58    3.25
   3 -11  -4   13.68    3.68
   3  11  -4   16.73    3.97
  -3  11   4   17.74    4.28
   2 -11  -4   47.44    5.89
   2  11  -4   38.61    5.57
  -2  11   4   34.82    5.62
   1 -11  -4  141.62    9.24
  -1  11   4  142.24   10.11
   1  11  -4  156.72    9.80
   0 -11  -4   49.09    5.80
   0  11  -4   42.48    5.60
   0  11   4   39.12    5.97
  -1 -11  -4   26.90    4.38
  -1  11  -4   22.09    4.23
   1  11   4   23.50    4.86
  -2 -11  -4    6.00    2.89
  -2  11  -4    8.48    3.06
   2  11   4    9.87    3.75
   3  11   4   83.38    8.83
  -3  11  -4  103.21   10.70
  -3  11  -4   96.80    7.28
   4  11   4    7.77    3.57
  -4  11  -4    5.14    3.43
  -4  11  -4    7.04    2.86
  -5  11  -4   20.41    5.50
   5  11   4   12.25    4.12
  -5  11  -4   18.85    3.98
   6 -11   4   -2.24    2.09
   6  11   4    1.95    2.96
  -6  11  -4    4.41    3.69
   4 -12  -4    7.04    3.46
   4  12  -4    3.91    3.13
  -4  12   4   10.62    4.11
   3 -12  -4    0.90    2.63
  -3  12   4    3.55    3.17
   3  12  -4    4.44    3.11
   2 -12  -4   69.36    7.42
  -2  12   4   63.96    7.97
   2  12  -4   68.77    7.76
   1 -12  -4   -0.41    2.38
  -1  12   4    2.27    3.03
   1  12  -4    0.03    2.57
   0 -12  -4   22.78    4.46
   0  12  -4   21.76    4.72
   0  12   4   15.48    4.38
  -1 -12  -4   34.39    5.08
   1  12   4   35.93    6.20
  -1  12  -4   23.78    4.65
  -2 -12  -4   12.83    3.64
   2  12   4   12.45    4.12
  -2  12  -4   14.79    3.88
  -3  12  -4    0.29    2.25
   3  12   4    2.25    2.98
 -14   0   5    0.61    2.57
  13   0  -5   -2.07    2.08
 -13   0   5    1.91    2.64
  12   0  -5   -1.35    2.04
 -12   0   5   -0.44    2.09
  11   0  -5   -0.65    2.02
 -11   0   5   -1.06    1.72
 -10   0   5    1.37    1.92
  10   0  -5    0.52    1.88
   9   0  -5   -1.01    1.48
  -9   0   5   -1.24    1.45
  -8   0   5    0.30    1.51
   8   0  -5    0.11    1.46
   7   0  -5   -0.69    1.21
  -7   0   5   -1.58    1.00
  -6   0   5   -0.38    1.11
   6   0  -5    0.05    1.14
  -5   0   5   -0.09    0.92
   5   0  -5    0.83    1.03
  -5   0   5    0.93    1.05
  -4   0   5    0.41    0.76
   4   0  -5    0.29    0.84
   3   0  -5   -0.06    0.78
  -3   0   5    0.35    0.73
  -3   0   5   -0.14    0.56
   2   0  -5   -0.28    0.64
  -2   0   5    1.90    0.82
  -2   0   5    0.75    0.42
  -1   0   5   -0.31    0.60
   1   0  -5   -0.35    0.61
   0   0  -5   -0.18    0.42
   0   0  -5   -0.86    0.59
   0   0   5   -1.10    0.56
  -1   0  -5   -0.49    0.61
   1   0   5   -0.30    0.68
   1   0   5   -0.57    0.81
   1   0   5   -0.49    0.35
  -2   0  -5   -1.42    0.68
  -2   0  -5   -0.71    0.36
   2   0   5   -0.17    0.47
   2   0   5    0.21    1.13
   3   0   5    0.71    1.40
  -3   0  -5   -0.56    1.02
  -3   0  -5   -1.39    0.91
   3   0   5   -0.16    0.63
  -3   0  -5    0.18    0.54
  -4   0  -5   -1.58    0.87
  -4   0  -5   -0.47    0.64
   4   0   5    0.53    1.59
  -4   0  -5   -1.77    0.93
   4   0   5    1.28    0.90
  -5   0  -5   -0.38    0.78
  -5   0  -5   -0.22    1.28
  -6   0  -5   -0.29    0.85
  -6   0  -5   -0.45    1.41
  -7   0  -5    0.30    1.07
  -7   0  -5    2.57    2.02
  -8   0  -5   -1.66    1.56
  -9   0  -5   -1.46    1.51
 -10   0  -5    2.07    2.32
 -11   0  -5    2.65    2.75
 -12   0  -5    4.13    3.18
  13  -1  -5   10.57    3.97
 -13  -1   5    8.94    3.60
 -13   1   5   16.10    4.55
  13   1  -5    8.85    3.57
 -12  -1   5   25.05    5.06
  12  -1  -5   20.37    4.73
  12   1  -5   21.45    4.37
 -12   1   5   29.11    5.33
  11  -1  -5   24.29    4.54
 -11  -1   5   27.62    4.83
 -11   1   5   17.60    4.14
  11   1  -5   18.47    3.93
 -10  -1   5    9.42    3.18
  10  -1  -5    4.10    2.62
  10   1  -5    5.61    2.47
 -10   1   5    4.93    2.70
  -9  -1   5   73.40    6.20
   9  -1  -5   77.79    6.20
   9   1  -5   62.78    5.92
  -9   1   5   55.02    6.28
   8  -1  -5    0.62    1.68
   8   1  -5    0.08    1.51
  -8   1   5    0.13    1.47
   7  -1  -5  213.77    9.82
  -7   1   5  186.62    9.62
   7   1  -5  192.37    9.01
   6  -1  -5   -0.95    1.24
   6   1  -5   -1.20    0.98
  -6   1   5    0.09    1.17
   5  -1  -5   23.73    2.85
  -5  -1   5   27.58    3.52
  -5   1   5   26.70    2.92
   5   1  -5   24.59    2.66
  -4  -1   5    4.70    1.46
   4  -1  -5    3.89    1.35
  -4   1   5    3.02    1.21
  -4   1   5    3.88    1.13
   4   1  -5    3.95    1.09
  -3  -1   5    1.60    1.02
   3  -1  -5   -0.26    0.88
  -3  -1   5   -0.06    0.65
  -3   1   5   -0.29    0.81
   3   1  -5   -0.61    0.63
  -3   1   5    0.27    0.64
  -2  -1   5    2.01    0.68
   2  -1  -5    1.65    0.87
  -2  -1   5    2.22    0.92
   2  -1  -5    2.32    0.60
  -2   1   5    3.11    0.99
   2   1  -5    2.95    0.79
  -2   1   5    2.15    0.57
   1  -1  -5   -1.09    0.66
   1  -1  -5   -0.06    0.36
  -1  -1   5    0.09    0.55
  -1  -1   5   -0.12    0.41
  -1  -1   5    1.43    0.67
  -1   1   5   -0.46    0.67
   1   1  -5    0.59    0.62
   0  -1   5  387.58   12.30
   0  -1   5  402.17   13.14
   0  -1   5  393.44   12.72
   0  -1  -5  386.36   13.70
   0  -1   5  382.98   13.94
   0   1  -5  393.81   12.75
   0   1   5  409.73   13.74
   1  -1   5  203.07    7.85
  -1  -1  -5  205.39    8.36
   1  -1   5  226.13    9.04
   1   1   5  192.24    8.19
  -1   1  -5  218.01    7.82
   1   1   5  208.47    7.41
  -2  -1  -5  683.41   21.79
   2  -1   5  708.65   23.04
   2  -1   5  699.15   24.10
  -2   1  -5  689.47   23.87
   2   1   5  696.98   21.84
   2   1   5  685.01   23.04
  -2   1  -5  676.78   22.80
  -2   1  -5  691.45   20.74
   2   1   5  673.50   23.80
   3  -1   5  288.18   12.87
  -3  -1  -5  299.74   10.57
  -3   1  -5  309.81   12.09
   3   1   5  299.43   12.64
  -3   1  -5  303.80   12.79
   3   1   5  295.49   10.58
  -3   1  -5  306.93    9.94
  -4  -1  -5  109.78    6.70
  -4  -1  -5   99.29    4.83
   4   1   5  103.76    5.02
   4   1   5   98.22    6.51
  -4   1  -5  105.55    4.53
  -4   1  -5   99.01    6.67
  -4   1  -5   94.65    6.12
  -5  -1  -5  190.16    7.84
   5   1   5  174.98    7.84
  -5   1  -5  177.17    7.35
  -5   1  -5  164.30    9.31
  -6  -1  -5   77.56    4.83
   6   1   5   74.09    4.86
  -6   1  -5   74.44    4.51
  -6   1  -5   70.59    6.04
  -7  -1  -5   21.73    4.01
   7   1   5   33.12    3.89
  -7   1  -5   35.19    3.67
  -7   1  -5   24.27    4.35
  -8  -1  -5   -0.20    1.70
  -8   1  -5   -0.78    1.71
  -9  -1  -5   41.10    6.12
  -9   1  -5   45.18    6.54
 -10  -1  -5   12.63    3.98
 -10   1  -5    5.74    3.00
 -11  -1  -5   21.66    4.86
 -11   1  -5   23.55    5.26
 -12  -1  -5    4.42    3.14
 -12   1  -5    0.99    2.87
 -13  -2   5   58.66    7.67
  13  -2  -5   76.42    8.66
  13   2  -5   67.38    7.53
 -13   2   5   52.27    7.48
  12  -2  -5    0.05    2.49
 -12  -2   5    0.93    2.18
 -12   2   5   -1.43    2.11
  11  -2  -5    2.42    2.54
 -11  -2   5    4.36    2.48
 -11   2   5    2.69    2.38
  10  -2  -5   38.87    5.48
 -10   2   5   47.64    6.15
   9  -2  -5  109.93    7.70
  -9   2   5  102.82    7.54
   8  -2  -5   16.13    3.29
  -8   2   5   21.79    3.71
   7  -2  -5   44.03    4.79
  -7   2   5   42.75    4.61
   6  -2  -5  152.70    7.82
   6   2  -5  141.47    6.69
  -6   2   5  147.06    7.50
   5  -2  -5  127.99    6.69
   5  -2  -5  139.97    7.07
  -5  -2   5  145.18    7.44
   5   2  -5  132.28    5.90
  -5   2   5  136.98    6.61
   4  -2  -5   93.64    4.79
  -4  -2   5   80.22    5.05
   4  -2  -5   91.00    5.23
  -4   2   5   95.53    5.15
   4   2  -5   88.50    5.35
   4   2  -5   86.19    4.00
  -4   2   5   90.41    4.62
  -3  -2   5   44.65    3.29
   3  -2  -5   47.73    3.52
   3  -2  -5   48.94    2.88
   3   2  -5   44.66    3.41
   3   2  -5   47.97    2.43
  -3   2   5   53.29    3.01
  -3   2   5   56.64    3.61
   2  -2  -5  124.58    5.86
  -2  -2   5  117.87    5.07
   2  -2  -5  123.23    4.94
  -2  -2   5  124.83    5.40
  -2  -2   5  124.34    4.41
  -2   2   5  114.93    5.64
  -2   2   5  128.37    5.04
   2   2  -5  118.01    5.58
   2   2  -5  128.77    4.47
  -1  -2   5    9.29    1.16
   1  -2  -5    6.22    1.38
  -1  -2   5    6.67    1.10
   1  -2  -5    9.75    1.21
  -1  -2   5    7.02    0.88
  -1   2   5    8.45    1.52
   1   2  -5    7.27    1.22
   0  -2   5   10.66    1.76
   0  -2   5   11.75    0.93
   0  -2   5   12.19    1.31
   0  -2   5   11.97    1.45
   0  -2  -5    8.52    1.60
   0   2  -5   11.32    1.12
   0   2  -5   10.59    1.44
   0   2   5    9.64    1.68
  -1  -2  -5   64.18    3.95
   1  -2   5   57.39    3.37
   1  -2   5   64.08    4.19
  -1   2  -5   62.55    3.56
   1   2   5   58.97    3.76
  -1   2  -5   59.51    3.93
   1   2   5   68.50    3.42
   2  -2   5   13.98    1.94
  -2  -2  -5   11.87    1.61
   2   2   5   13.05    2.00
  -2   2  -5   15.57    2.04
  -2   2  -5   12.54    2.28
  -2   2  -5   14.02    0.82
   2   2   5   16.31    2.58
   2   2   5   10.26    1.53
   3  -2   5   23.97    2.94
  -3  -2  -5   18.00    2.09
   3   2   5   13.96    2.58
  -3   2  -5   17.40    2.55
  -3   2  -5   21.11    1.52
  -3   2  -5   19.33    3.09
   3   2   5   20.48    2.72
   3   2   5   21.08    2.24
  -4  -2  -5   91.94    4.93
   4  -2   5   99.87    6.07
   4   2   5  102.81    5.15
  -4   2  -5   90.44    5.95
  -4   2  -5  106.01    4.54
   4   2   5   89.14    6.22
  -5  -2  -5   56.54    4.02
  -5   2  -5   63.54    3.76
   5   2   5   64.16    4.25
  -5   2  -5   65.90    5.34
   5   2   5   60.02    5.33
  -6  -2  -5   17.15    2.74
  -6   2  -5   18.48    2.48
   6   2   5   14.76    2.57
  -6   2  -5   13.62    3.15
   7   2   5    0.63    1.34
  -7   2  -5   -0.33    1.58
  -7   2  -5    2.57    1.36
  -8   2  -5   21.78    4.66
   8   2   5   27.78    3.96
  -9  -2  -5    7.17    2.84
  -9   2  -5    8.37    3.40
 -10  -2  -5    2.62    2.50
 -10   2  -5    1.58    2.54
 -11  -2  -5    1.80    2.56
 -11   2  -5    1.65    2.80
 -12  -2  -5    0.07    2.53
 -12   2  -5    0.55    2.68
 -13  -3   5   -0.06    2.39
  13  -3  -5   -0.89    2.77
 -13   3   5    1.81    2.76
  12  -3  -5    9.90    3.89
 -12   3   5   12.29    3.89
  11  -3  -5   59.05    7.24
 -11   3   5   53.30    7.03
  10  -3  -5   32.61    5.15
 -10   3   5   35.37    5.38
   9  -3  -5   39.96    5.34
  -9   3   5   40.24    5.26
   8  -3  -5    2.74    2.14
  -8   3   5    1.16    1.83
   7  -3  -5  224.25   10.94
  -7   3   5  219.16   10.64
   7   3  -5  220.69   11.35
   6  -3  -5   15.20    2.77
   6  -3  -5   14.61    2.82
  -6   3   5   15.06    2.65
   6   3  -5   11.17    2.62
   5  -3  -5  301.15   12.75
   5  -3  -5  316.50   12.39
  -5   3   5  310.36   12.35
   5   3  -5  318.79   13.41
   5   3  -5  304.73   10.91
  -4  -3   5   13.56    2.26
   4  -3  -5   12.37    2.35
   4  -3  -5   14.75    2.13
  -4   3   5   11.74    2.25
   4   3  -5   12.28    2.38
   4   3  -5   16.09    1.44
  -4   3   5   13.17    2.14
  -3  -3   5   72.77    4.23
   3  -3  -5   68.66    3.90
   3  -3  -5   66.35    4.49
   3   3  -5   72.53    2.68
  -3   3   5   82.39    4.66
  -3   3   5   67.25    4.02
   3   3  -5   80.63    4.69
   2  -3  -5   99.80    5.35
  -2  -3   5   98.50    4.82
  -2  -3   5   95.59    4.64
  -2  -3   5   95.02    4.15
   2  -3  -5   93.89    4.58
  -2   3   5   98.28    4.73
   2   3  -5  102.44    5.03
  -2   3   5   91.63    5.10
  -1  -3   5   -0.16    0.35
  -1  -3   5    0.42    0.73
  -1  -3   5    0.68    0.74
   1  -3  -5    0.39    0.67
  -1  -3   5    0.56    0.54
   1  -3  -5    2.63    1.02
  -1   3   5    0.02    0.79
   1   3  -5   -0.19    0.58
   0  -3  -5    9.13    1.80
   0  -3  -5   10.52    1.61
   0  -3   5    9.04    1.13
   0  -3   5   10.22    1.85
   0  -3   5    8.24    1.48
   0   3   5    6.88    1.55
   0   3   5    7.60    1.49
   0   3  -5    9.30    1.22
   0   3  -5    8.54    1.58
  -1  -3  -5   47.02    3.48
   1  -3   5   47.50    3.19
  -1   3  -5   44.10    2.17
  -1   3  -5   41.85    3.19
   1   3   5   46.71    3.39
  -1   3  -5   40.97    3.33
   1   3   5   42.19    2.98
  -2  -3  -5   -0.73    0.62
   2  -3   5    2.05    1.11
  -2   3  -5    0.57    1.04
  -2   3  -5    0.58    1.11
  -2   3  -5    0.30    0.48
   2   3   5    0.19    0.98
   2   3   5    1.38    1.07
   3  -3   5   61.81    4.21
  -3  -3  -5   51.77    3.58
  -3   3  -5   55.24    4.82
   3   3   5   52.22    4.32
   3   3   5   56.49    3.71
  -3   3  -5   48.87    4.01
   3   3   5   49.30    3.96
  -4  -3  -5    2.15    1.21
  -4   3  -5   -0.14    1.30
   4   3   5    1.22    1.50
   4   3   5    2.73    1.38
  -5  -3  -5   57.24    4.28
  -5   3  -5   55.40    5.02
   5   3   5   50.65    5.49
   5   3   5   60.89    4.31
  -5   3  -5   60.70    3.62
   6   3   5    2.31    1.56
  -6   3  -5    2.15    1.18
  -6   3  -5    2.29    1.94
  -7   3  -5    3.98    1.61
  -7   3  -5   -0.03    1.83
   7   3   5    2.06    1.64
   8   3   5   23.55    3.80
  -8   3  -5   18.22    4.38
  -9   3  -5   70.60    8.33
   9   3   5   87.83    6.68
 -10   3  -5    0.61    2.67
  10   3   5    3.92    2.42
 -11  -3  -5    2.02    2.71
 -11   3  -5    4.98    3.48
 -12  -3  -5    7.81    3.79
 -12   3  -5    4.91    3.76
  13  -4  -5   61.52    8.50
 -13   4   5   62.13    8.48
  12  -4  -5   18.63    4.82
 -12   4   5   27.23    5.79
  11  -4  -5   58.46    7.38
 -11   4   5   81.99    8.89
  10  -4  -5   10.27    3.46
 -10   4   5   12.07    3.57
   9  -4  -5   78.09    7.53
  -9   4   5   82.52    6.93
   8  -4  -5   39.99    5.17
  -8   4   5   26.08    4.09
   8   4  -5   27.98    4.52
   7  -4  -5  246.61   11.86
   7   4  -5  240.14   12.23
  -7   4   5  232.34   11.47
   6  -4  -5   52.71    5.25
  -6   4   5   52.76    4.55
   6   4  -5   45.50    5.03
   5  -4  -5  118.39    6.98
   5  -4  -5  122.02    6.50
  -5   4   5  112.88    6.50
   5   4  -5  106.91    6.85
   4  -4  -5 1117.34   36.75
  -4  -4   5 1148.80   36.35
   4  -4  -5 1057.01   35.78
   4   4  -5 1092.89   36.72
   4   4  -5 1122.42   33.34
  -4   4   5 1069.55   36.12
  -3  -4   5 1757.91   56.39
   3  -4  -5 1837.77   56.24
  -3  -4   5 1795.08   56.19
   3   4  -5 1771.91   56.62
  -3   4   5 1814.41   56.47
  -2  -4   5    1.83    0.93
  -2  -4   5    2.42    1.19
   2  -4  -5    1.58    1.03
   2  -4  -5    4.36    1.58
  -2   4   5    0.24    0.96
  -2   4   5    2.02    1.17
   2   4  -5    0.34    0.91
   1  -4  -5  437.51   16.52
  -1  -4   5  450.00   16.19
   1  -4  -5  450.22   16.04
  -1  -4   5  458.23   15.44
   1   4  -5  454.10   15.61
  -1   4   5  465.87   16.54
   0  -4  -5  153.67    6.83
   0  -4   5  141.61    5.82
   0  -4   5  151.93    6.94
   0  -4  -5  136.39    6.95
   0   4   5  136.48    6.85
   0   4   5  151.22    6.94
   0   4  -5  142.42    5.94
   0   4  -5  139.73    6.89
   0   4  -5  147.38    6.42
  -1  -4  -5   70.88    4.68
   1  -4   5   72.18    4.52
   1   4   5   68.04    4.53
   1   4   5   84.15    4.71
  -1   4  -5   69.96    3.51
  -1   4  -5   73.00    4.77
  -1   4  -5   75.83    4.68
   2  -4   5    9.39    1.99
  -2  -4  -5    6.91    1.68
  -2  -4  -5    5.68    1.79
   2   4   5    5.82    1.61
  -2   4  -5    5.44    1.76
  -2   4  -5    7.90    1.23
  -2   4  -5    3.76    1.58
   2   4   5    9.23    2.03
  -3  -4  -5  529.77   18.09
   3   4   5  525.45   19.08
   3   4   5  469.54   17.83
  -3   4  -5  484.33   18.77
  -3   4  -5  479.28   19.33
   4   4   5   87.13    5.38
  -4   4  -5   82.92    5.93
   4   4   5   89.33    6.13
  -5   4  -5  101.66    6.98
   5   4   5   86.48    6.45
   5   4   5   95.13    5.88
   6   4   5    1.86    2.18
  -6   4  -5    0.55    1.83
   6   4   5    1.11    1.65
   7   4   5  266.04   12.47
  -7   4  -5  241.56   13.78
  -7   4  -5  277.37   11.33
  -8   4  -5  197.44   12.43
   8   4   5  184.14   10.36
  -9   4  -5    2.56    2.63
   9   4   5   -0.37    1.74
  10   4   5   93.25    7.61
 -10   4  -5   83.33    9.87
 -11   4  -5   79.31    9.93
  11   4   5   98.13    9.16
 -12  -4  -5   14.37    4.62
  12  -5  -5   24.75    5.47
 -12   5   5   35.71    6.39
  11  -5  -5  172.99   11.53
 -11   5   5  147.39   11.18
  10  -5  -5   48.39    6.43
  10   5  -5   56.56    7.28
 -10   5   5   55.50    7.10
   9  -5  -5   47.36    5.95
   9   5  -5   43.68    5.99
  -9   5   5   46.66    5.98
   8  -5  -5   58.43    6.40
   8   5  -5   79.20    7.60
  -8   5   5   55.17    6.15
   7  -5  -5  190.69   10.43
  -7  -5   5  191.75    7.60
  -7   5   5  178.36   10.09
  -6  -5   5    3.74    0.82
   6  -5  -5    3.27    2.12
  -6   5   5    0.65    1.63
   6   5  -5    5.70    2.29
   5  -5  -5   -0.50    1.45
  -5   5   5   -0.11    1.35
   5   5  -5    3.02    1.80
   5   5  -5    1.35    0.64
   4  -5  -5   36.75    3.88
   4  -5  -5   35.92    4.15
   4   5  -5   35.62    4.09
  -4   5   5   33.94    3.94
   3  -5  -5  346.15   14.15
   3  -5  -5  364.51   13.82
  -3  -5   5  340.92   13.42
  -3  -5   5  370.32   14.10
  -3   5   5  335.16   13.86
   3   5  -5  340.74   13.73
  -2  -5   5   34.72    3.70
  -2  -5   5   37.11    2.98
   2  -5  -5   30.36    3.57
   2  -5  -5   32.32    3.44
  -2   5   5   41.07    4.03
   2   5  -5   43.12    3.37
   1  -5  -5   56.94    4.43
   1  -5  -5   69.25    4.51
  -1  -5   5   60.57    4.42
  -1  -5   5   70.94    4.05
  -1   5   5   62.89    4.54
   1   5  -5   72.29    4.17
   0  -5  -5   61.26    4.33
   0  -5  -5   56.25    4.34
   0  -5   5   61.26    4.38
   0  -5   5   63.50    2.90
   0   5   5   61.71    4.37
   0   5  -5   53.67    4.36
   0   5  -5   59.37    3.62
   0   5  -5   58.06    3.71
  -1  -5  -5  324.36   13.21
   1  -5   5  338.11   13.35
  -1  -5  -5  348.00   13.40
  -1   5  -5  324.95   11.90
  -1   5  -5  314.15   13.49
   1   5   5  317.54   13.07
  -1   5  -5  343.86   13.19
  -2  -5  -5   40.12    4.13
  -2   5  -5   42.11    4.41
   2   5   5   48.00    3.91
  -2   5  -5   45.20    4.09
  -2   5  -5   44.14    2.95
   3   5   5    3.79    1.82
   3   5   5    2.07    1.56
  -3   5  -5    2.08    1.04
  -3   5  -5    1.39    1.57
   4   5   5    1.99    1.51
   4   5   5    1.03    1.47
  -4   5  -5   -0.51    1.41
   5   5   5   55.94    5.87
  -5   5  -5   51.87    5.90
   5   5   5   47.25    4.86
   6   5   5   64.83    5.43
  -6   5  -5   81.46    6.91
   6   5   5   75.37    6.37
   7   5   5   -2.77    1.35
  -7   5  -5    2.65    2.48
  -8   5  -5    5.36    3.02
   8   5   5    6.51    2.72
  -9   5  -5   60.91    8.08
   9   5   5   45.81    5.96
  10   5   5    5.20    3.01
 -10   5  -5    5.73    3.77
  11   5   5    0.47    2.60
 -11   5  -5   -0.62    2.93
  12  -6  -5    4.18    3.53
 -12   6   5    2.34    3.23
  11  -6  -5    6.39    3.61
  11   6  -5    2.44    2.70
 -11   6   5    5.51    3.41
  10  -6  -5    5.22    3.17
  10   6  -5    5.61    3.25
 -10   6   5    5.76    3.07
   9  -6  -5  203.42   12.05
  -9   6   5  192.99   11.94
   9   6  -5  196.88   12.29
   8  -6  -5    1.02    2.31
  -8   6   5   -1.96    1.70
   8   6  -5    0.75    2.15
   7  -6  -5    2.17    2.08
  -7   6   5    0.29    1.68
   7   6  -5   -1.61    1.48
   6  -6  -5  110.56    7.39
  -6   6   5   83.14    6.62
   6   6  -5   99.73    4.30
   6   6  -5   93.46    7.01
   5  -6  -5  337.17   14.67
  -5   6   5  333.25   14.58
   5   6  -5  331.42   10.41
   5   6  -5  314.56   14.39
   4  -6  -5   14.26    2.94
  -4   6   5   12.85    2.68
   4   6  -5   15.81    2.91
   3  -6  -5   27.39    3.74
   3   6  -5   32.75    3.72
  -3   6   5   31.00    3.88
   2  -6  -5    3.14    1.78
  -2   6   5    4.79    1.83
   2   6  -5    3.30    1.54
  -1  -6   5  213.59    9.02
   1  -6  -5  219.00    9.97
  -1   6   5  206.71    9.94
   1   6  -5  204.85    9.13
   0  -6  -5    4.67    1.85
   0  -6   5    3.84    0.93
   0   6   5    3.94    1.79
   0   6  -5    3.34    1.70
   0   6  -5    2.87    1.27
   0   6  -5    4.24    1.37
  -1  -6  -5    1.22    1.52
   1  -6   5    0.02    0.81
  -1   6  -5    0.65    1.04
  -1   6  -5    0.77    1.16
  -1   6  -5    0.27    1.32
   1   6   5    0.92    1.45
  -2  -6  -5   10.31    2.42
   2  -6   5    6.71    1.60
  -2   6  -5    7.95    2.29
  -2   6  -5    7.40    1.72
  -2   6  -5    5.79    2.20
   2   6   5    3.68    1.78
  -3   6  -5  534.93   18.90
   3   6   5  556.13   20.62
  -3   6  -5  550.93   21.58
  -4   6  -5   26.69    4.38
   4   6   5   20.45    3.36
  -4   6  -5   31.53    3.19
   4   6   5   22.36    3.56
   5   6   5   26.03    3.91
   5   6   5   21.25    3.78
  -5   6  -5   17.77    3.81
   6   6   5   17.58    3.46
  -6   6  -5   18.76    4.10
   6   6   5   18.49    3.78
  -7   6  -5   96.73    8.38
   7   6   5   92.61    7.14
   8   6   5    0.73    2.11
  -8   6  -5    0.48    2.38
   9   6   5    0.50    2.48
  -9   6  -5    0.32    2.95
  10   6   5   -3.10    2.16
 -10   6  -5    0.27    3.15
  11   6   5   30.01    5.86
 -11   6  -5   19.16    5.78
  11  -7  -5   38.00    6.67
 -11   7   5   48.13    7.56
  11   7  -5   35.14    6.12
  10  -7  -5   36.64    6.18
  10   7  -5   36.42    6.31
 -10   7   5   22.83    5.14
   9  -7  -5  118.68    9.33
   9   7  -5  121.01    9.64
  -9   7   5  128.41    9.70
   8  -7  -5    0.77    2.31
  -8   7   5    0.81    2.27
   8   7  -5    0.61    2.26
   7  -7  -5  212.58   11.95
  -7   7   5  223.18   12.27
   7   7  -5  212.31   12.09
   6  -7  -5    1.02    2.10
  -6   7   5    0.30    1.99
   6   7  -5    7.31    2.70
   5  -7  -5   24.97    4.06
   5   7  -5   30.11    4.37
  -5   7   5   27.10    4.30
   4  -7  -5   63.11    6.08
  -4   7   5   62.33    5.52
   4   7  -5   54.05    5.57
   3  -7  -5  440.67   18.13
   3   7  -5  472.50   18.03
  -3   7   5  451.88   18.57
   2  -7  -5   21.35    3.44
   2   7  -5   21.37    3.09
  -2   7   5   20.01    3.37
  -1  -7   5  125.76    4.43
   1  -7  -5  123.34    7.34
  -1   7   5  108.49    7.12
   1   7  -5  116.42    6.60
   0  -7   5   -0.13    0.76
   0  -7  -5   -1.06    1.44
   0   7   5   -0.80    1.29
   0   7  -5   -1.61    0.92
   0   7  -5   -0.12    1.00
   1  -7   5  528.46   17.95
  -1  -7  -5  547.18   20.29
  -1   7  -5  523.50   19.16
  -1   7  -5  530.11   21.26
  -1   7  -5  539.92   19.72
   2  -7   5  138.47    6.43
  -2  -7  -5  123.71    7.43
  -2   7  -5  125.87    7.68
  -2   7  -5  134.96    6.79
  -2   7  -5  140.05    8.68
   2   7   5  119.33    7.58
   3  -7   5   48.14    4.30
  -3   7  -5   38.43    3.87
  -3   7  -5   38.31    5.22
   3   7   5   44.05    4.99
   4  -7   5   20.34    3.16
  -4   7  -5   15.72    3.62
   4   7   5   21.51    3.65
  -4   7  -5   17.00    2.70
   4   7   5   19.49    3.56
   5  -7   5  266.98   12.50
   5   7   5  271.25   13.09
  -5   7  -5  259.73   14.23
  -5   7  -5  291.20   11.65
   5   7   5  273.59   13.16
   6  -7   5    2.45    2.14
  -6   7  -5    1.21    2.41
   6   7   5    1.60    2.12
   6   7   5    5.63    2.72
  -7   7  -5   67.22    8.02
   7   7   5   57.49    6.33
   8   7   5   33.18    5.29
  -8   7  -5   34.62    6.36
  -9   7  -5  403.42   21.78
   9   7   5  406.87   19.54
 -10   7  -5   45.50    8.27
  10   7   5   57.05    7.62
  10  -8  -5    8.07    4.00
 -10   8   5    4.45    3.42
  10   8  -5   17.33    4.93
   9  -8  -5  153.09   10.75
  -9   8   5  146.00   10.79
   9   8  -5  120.63   10.15
   8  -8  -5    0.01    2.44
   8   8  -5    6.37    3.04
  -8   8   5   -0.61    2.43
   7  -8  -5    3.44    2.60
  -7   8   5   -1.26    1.96
   7   8  -5    2.01    2.27
   6  -8  -5   19.65    4.21
   6   8  -5   19.28    4.06
  -6   8   5   25.57    4.78
   5  -8  -5  360.15   16.18
  -5   8   5  351.90   16.53
   5   8  -5  345.17   15.99
   4  -8  -5    2.19    2.21
  -4   8   5    0.25    1.94
   4   8  -5    3.78    2.17
   3  -8  -5    9.89    2.86
   3   8  -5    6.03    2.31
  -3   8   5    6.15    2.52
  -3   8   5   12.01    3.25
   2  -8  -5   35.08    4.54
   2   8  -5   36.15    4.31
  -2   8   5   33.97    4.53
   1  -8  -5  336.11   14.91
  -1  -8   5  347.17   11.38
   1   8  -5  345.01   14.49
  -1   8   5  364.06   15.63
   0  -8  -5  132.71    7.69
   0  -8   5  110.76    4.99
   0   8  -5  104.91    6.55
   0   8   5  110.82    7.57
  -1  -8  -5    3.22    2.03
   1  -8   5    5.23    1.54
   1   8   5    6.08    2.35
  -1   8  -5    4.44    1.81
  -1   8  -5    2.76    1.68
  -1   8  -5    8.05    2.81
  -2  -8  -5    5.76    2.40
   2  -8   5    3.02    1.52
  -2   8  -5    2.33    2.26
   2   8   5    2.36    1.93
  -2   8  -5    1.40    1.52
   3  -8   5  126.37    6.76
  -3   8  -5  138.36    7.25
   3   8   5  115.27    7.94
  -3   8  -5  118.60    8.77
   4  -8   5   24.21    3.53
  -4   8  -5   19.20    4.16
   4   8   5   19.05    3.65
  -4   8  -5   18.81    3.07
   4   8   5   16.91    3.57
   5  -8   5    5.81    2.31
  -5   8  -5    5.68    2.07
   5   8   5    2.54    2.30
   5   8   5    1.91    2.24
  -5   8  -5    2.45    2.65
   6  -8   5   44.38    5.50
   6   8   5   46.11    5.99
  -6   8  -5   36.85    6.05
  -6   8  -5   52.87    5.19
   6   8   5   46.01    5.84
   7  -8   5  203.24   11.88
   7   8   5  222.73   12.51
  -7   8  -5  220.88   14.18
   8  -8   5    6.40    3.21
  -8   8  -5    4.77    3.63
   8   8   5    1.67    2.73
   9  -8   5    0.40    2.85
  -9   8  -5    3.01    3.48
   9   8   5   -0.73    2.67
   9  -9  -5    0.99    2.75
   9   9  -5    3.61    3.05
  -9   9   5    0.25    2.69
   8  -9  -5   10.05    3.85
  -8   9   5   11.40    4.16
   8   9  -5    8.24    3.70
   7  -9  -5  220.15   12.64
  -7   9   5  198.61   12.78
   7   9  -5  203.37   12.58
   6  -9  -5    0.70    2.26
  -6   9   5    0.56    2.25
   6   9  -5    0.29    2.16
   5  -9  -5    3.27    2.49
   5   9  -5    2.63    2.38
  -5   9   5    3.46    2.60
   4  -9  -5    2.89    2.37
   4   9  -5    1.19    1.95
  -4   9   5    0.03    2.03
  -4   9   5    6.44    2.93
   3  -9  -5  296.79   13.66
  -3   9   5  246.73   13.32
   3   9  -5  266.11   13.03
   2  -9  -5    1.97    2.26
  -2   9   5    2.99    2.30
   2   9  -5    5.44    2.45
   1  -9  -5   11.62    3.16
  -1  -9   5   11.28    1.44
   1   9  -5   13.48    3.04
  -1   9   5   12.13    3.16
   0  -9  -5   33.58    4.56
   0  -9   5   37.81    2.79
   0   9   5   32.88    5.00
   0   9  -5   33.99    4.41
   1  -9   5  487.37   16.80
  -1  -9  -5  503.25   19.52
  -1   9  -5  452.91   18.58
   1   9   5  456.03   20.02
  -1   9  -5  494.92   21.40
   2  -9   5   10.21    2.18
  -2  -9  -5   17.47    3.55
   2   9   5    8.02    3.03
  -2   9  -5   14.07    2.99
  -2   9  -5   13.29    3.76
   3  -9   5    0.74    1.59
  -3   9  -5    2.40    1.98
   3   9   5    0.99    2.13
  -3   9  -5   -1.90    1.99
   4  -9   5   27.15    3.83
  -4   9  -5   27.74    3.88
   4   9   5   21.70    3.95
  -4   9  -5   34.34    5.97
   4   9   5   25.97    4.60
   5  -9   5  117.80    7.69
  -5   9  -5  110.21    9.60
  -5   9  -5  130.70    7.64
   5   9   5  135.52    9.17
   6  -9   5    0.55    2.12
  -6   9  -5   -0.42    2.68
   6   9   5    0.85    2.41
  -6   9  -5   -0.44    1.66
   7  -9   5    3.65    2.72
   7   9   5    2.76    2.79
  -7   9  -5    0.79    2.81
   8  -9   5    6.22    3.24
   8   9   5   11.02    3.97
  -8   9  -5    1.52    3.37
   8 -10  -5    2.83    3.19
   8  10  -5    7.16    3.81
  -8  10   5    5.86    3.69
   7 -10  -5   71.19    8.06
   7  10  -5   53.08    7.21
  -7  10   5   56.80    7.79
   6 -10  -5    3.72    2.93
  -6  10   5   -1.23    2.40
   6  10  -5    1.72    2.45
   5 -10  -5  193.06   11.63
  -5  10   5  199.24   12.62
   5  10  -5  207.53   12.06
  -5  10   5  197.05   12.13
   4 -10  -5   31.38    5.02
  -4  10   5   33.07    5.42
   4  10  -5   40.18    5.59
   3 -10  -5  110.27    8.11
   3  10  -5  115.32    8.15
  -3  10   5  102.84    8.29
   2 -10  -5    7.09    3.03
  -2  10   5    1.52    2.59
   2  10  -5    2.34    2.25
   1 -10  -5  500.81   20.52
   1  10  -5  479.39   20.19
  -1  10   5  507.41   21.54
   0 -10  -5   59.37    6.26
   0  10   5   55.23    6.58
   0  10  -5   59.45    6.12
  -1 -10  -5  131.43    8.50
   1  10   5  119.83    9.01
  -1  10  -5  150.04    8.63
   2 -10   5    6.22    2.02
  -2 -10  -5    1.20    2.41
  -2  10  -5    2.53    2.10
  -2  10  -5    3.56    3.17
   2  10   5    6.65    3.00
   3 -10   5  426.97   16.44
  -3  10  -5  435.84   20.76
  -3  10  -5  426.64   17.64
   3  10   5  395.86   19.01
   4 -10   5   86.57    6.13
  -4  10  -5   81.28    6.24
  -4  10  -5   83.24    9.24
   4  10   5   58.73    7.23
   5 -10   5   44.35    5.24
   5  10   5   39.67    6.09
  -5  10  -5   36.15    6.50
   6 -10   5    7.72    2.97
   6  10   5   10.67    3.84
  -6  10  -5    5.48    3.60
   7 -10   5  275.09   14.50
   7  10   5  299.26   16.14
  -7  10  -5  292.05   17.96
   7 -11  -5  153.60   11.18
  -7  11   5  153.13   11.65
  -7  11   5  171.07   12.53
   7  11  -5  179.88   12.47
   6 -11  -5    1.79    2.83
   6  11  -5   -1.00    2.50
  -6  11   5    1.46    2.92
  -6  11   5    3.14    3.15
   5 -11  -5   -0.86    2.48
  -5  11   5    2.73    2.93
   5  11  -5    1.15    2.57
   4 -11  -5   31.65    5.48
   4  11  -5   21.27    4.60
  -4  11   5   37.77    6.05
   3 -11  -5  155.95   10.03
  -3  11   5  148.37   10.51
   3  11  -5  150.21   10.12
   2 -11  -5   -2.22    2.13
   2  11  -5   -0.12    2.21
  -2  11   5    1.50    2.74
   1 -11  -5   24.73    4.47
   1  11  -5   25.44    4.63
  -1  11   5   30.17    5.44
   0 -11  -5   19.19    4.08
   0  11  -5   17.95    4.02
   0  11   5   16.16    4.35
  -1 -11  -5  267.59   13.32
  -1  11  -5  253.61   13.03
  -2 -11  -5   -1.17    2.02
  -2  11  -5   -1.31    1.95
   2  11   5   -0.94    2.15
   3  11   5    2.22    2.93
  -3  11  -5   -0.16    1.85
  -3  11  -5    2.11    3.01
   4  11   5   31.43    5.68
  -4  11  -5   20.33    5.36
   5  11   5   66.01    8.31
  -5  11  -5   81.65   10.19
   4 -12  -5    1.68    2.98
  -4  12   5    0.87    2.90
   4  12  -5    2.06    2.84
   3 -12  -5    7.88    3.45
   3  12  -5    9.41    3.63
  -3  12   5    6.24    3.54
   2 -12  -5    7.27    3.41
   2  12  -5    8.59    3.56
  -2  12   5   14.04    4.39
   1 -12  -5  169.31   10.70
  -1  12   5  161.79   11.45
   1  12  -5  165.77   10.66
   0 -12  -5    2.46    2.66
   0  12   5   -3.13    2.20
   0  12  -5   -0.21    2.27
  -1 -12  -5   18.37    4.19
  -1  12  -5   19.73    4.40
   1  12   5   25.40    5.43
  -2 -12  -5   30.46    4.96
  -2  12  -5   26.02    4.78
   2  12   5   26.74    5.58
  13   0  -6   83.13    8.75
 -13   0   6   71.72    8.22
 -12   0   6   55.84    6.99
  12   0  -6   51.23    6.51
  11   0  -6   70.55    7.26
 -11   0   6   89.00    7.52
  10   0  -6   85.62    6.70
 -10   0   6   77.61    6.85
  -9   0   6  255.01   13.01
   9   0  -6  287.65   12.88
   8   0  -6    2.03    1.70
  -8   0   6    1.37    1.61
  -7   0   6    5.72    2.02
   7   0  -6    7.68    2.07
   6   0  -6  274.50   10.99
  -6   0   6  248.89   11.07
   5   0  -6  590.20   20.18
  -5   0   6  569.10   20.18
  -5   0   6  594.17   20.99
   4   0  -6  637.98   21.76
  -4   0   6  654.32   21.48
  -4   0   6  665.29   21.73
  -3   0   6  281.21    9.34
   3   0  -6  269.97   10.16
  -3   0   6  270.92   10.05
  -2   0   6  709.97   23.07
   2   0  -6  720.82   23.22
   1   0  -6  214.13    8.18
  -1   0   6  210.36    8.08
   0   0  -6  220.08    8.47
   0   0  -6  217.26    7.29
   0   0   6  218.74    8.43
  -1   0  -6   45.71    2.82
   1   0   6   48.26    2.08
   1   0   6   44.57    3.09
   1   0   6   45.99    3.67
   2   0   6 1489.87   45.56
   2   0   6 1495.38   47.51
  -2   0  -6 1568.39   47.70
   2   0   6 1481.34   48.69
   3   0   6   63.29    3.04
  -3   0  -6   60.99    2.83
  -3   0  -6   56.45    4.32
   3   0   6   55.74    4.73
   4   0   6  221.21   11.22
   4   0   6  235.59    8.68
  -4   0  -6  211.09   10.59
  -4   0  -6  232.52    8.37
  -5   0  -6   81.13    6.21
  -5   0  -6   79.86    4.27
  -6   0  -6  408.62   17.65
  -6   0  -6  387.18   14.48
  -7   0  -6  216.11    9.66
  -7   0  -6  230.49   12.49
  -8   0  -6   78.09    8.08
  -9   0  -6    3.41    2.56
 -10   0  -6  330.97   17.60
 -11   0  -6    5.71    3.27
 -12   0  -6  270.06   16.47
 -13  -1   6   -0.01    2.37
  13  -1  -6    0.44    2.97
 -13   1   6    6.07    3.41
  13   1  -6    0.60    2.65
 -12  -1   6   48.38    6.64
  12  -1  -6   46.00    6.18
 -12   1   6   43.16    6.22
  12   1  -6   38.68    5.70
  11  -1  -6  346.61   16.52
 -11  -1   6  370.15   17.28
  11   1  -6  317.82   15.57
 -11   1   6  350.05   16.95
 -10  -1   6  315.36   15.31
  10  -1  -6  313.52   14.91
 -10   1   6  309.92   15.11
  10   1  -6  302.77   14.13
  -9  -1   6   50.61    5.79
   9  -1  -6   59.58    5.97
  -9   1   6   41.58    5.16
   9   1  -6   43.14    4.95
  -8  -1   6  185.90    9.93
   8  -1  -6  192.99    9.80
   8   1  -6  176.47    9.00
  -8   1   6  184.63    9.76
   7  -1  -6  645.94   22.82
   7   1  -6  624.47   22.03
  -7   1   6  598.93   22.56
   6  -1  -6  492.48   18.36
   6   1  -6  491.98   17.68
  -6   1   6  508.12   18.20
   5  -1  -6   57.93    4.17
  -5  -1   6   66.41    4.74
   5   1  -6   60.97    3.77
  -5   1   6   58.90    3.80
  -4  -1   6  255.93   10.87
   4  -1  -6  254.51   10.42
  -4   1   6  253.83    9.50
  -4   1   6  274.34   10.43
   4   1  -6  270.37    9.79
  -3  -1   6 1697.30   53.69
  -3  -1   6 1788.42   52.49
   3  -1  -6 1639.95   53.29
  -3   1   6 1734.49   53.23
   3   1  -6 1711.95   52.49
  -3   1   6 1704.50   51.94
  -2  -1   6  863.53   29.30
  -2  -1   6  914.99   28.03
   2  -1  -6  917.95   29.61
  -2  -1   6  927.65   28.68
   2   1  -6  939.13   28.78
  -2   1   6  929.79   27.78
  -2   1   6  921.90   29.48
   1  -1  -6    0.50    0.86
  -1  -1   6    1.27    0.69
   1  -1  -6    0.60    0.33
  -1  -1   6    0.19    0.50
  -1  -1   6    0.73    0.45
   1   1  -6    0.59    0.65
  -1   1   6   -0.37    0.70
   0  -1   6    5.24    0.72
   0  -1   6    3.69    1.23
   0  -1   6    4.05    0.80
   0  -1  -6    4.32    1.21
   0  -1   6    4.52    1.05
   0   1  -6    4.29    0.82
   0   1   6    3.40    1.14
   1  -1   6  928.08   29.85
   1  -1   6  941.61   29.69
   1  -1   6  940.41   31.14
  -1   1  -6  947.27   29.47
   1   1   6  908.89   30.26
   1   1   6  937.28   29.04
   2  -1   6  583.96   21.58
  -2   1  -6  586.30   20.14
   2   1   6  608.48   19.13
   2   1   6  580.35   21.45
   2   1   6  617.21   20.65
   3  -1   6  137.91    7.90
  -3  -1  -6  138.28    5.67
   3   1   6  129.69    7.59
  -3   1  -6  139.12    7.01
   3   1   6  142.17    7.04
  -3   1  -6  141.00    4.85
  -3   1  -6  139.28    7.79
   3   1   6  137.01    5.67
  -4  -1  -6  762.44   24.43
   4   1   6  747.81   24.55
  -4   1  -6  760.23   23.72
  -4   1  -6  725.09   26.54
   4   1   6  763.15   27.55
  -5  -1  -6  598.18   20.54
   5   1   6  586.43   23.69
  -5   1  -6  582.37   23.01
   5   1   6  640.51   20.95
  -5   1  -6  616.03   20.03
  -6  -1  -6  351.57   15.84
  -6  -1  -6  358.50   13.27
  -6   1  -6  301.94   15.23
  -6   1  -6  353.39   12.80
   6   1   6  344.85   13.47
  -7  -1  -6   10.68    3.06
   7   1   6    5.59    1.99
  -7   1  -6    7.44    2.86
  -7   1  -6   10.33    2.08
  -8  -1  -6   10.23    3.34
  -8   1  -6    4.08    2.67
  -9  -1  -6  303.67   16.04
  -9   1  -6  294.07   16.08
 -10  -1  -6  116.27    9.49
 -10   1  -6  109.83    9.51
 -11  -1  -6   49.39    7.30
 -11   1  -6   50.86    7.44
 -12  -1  -6   -0.83    2.56
 -12   1  -6    2.26    2.91
 -13  -2   6  136.86   10.43
  13  -2  -6  116.25   11.05
  13   2  -6  135.97    9.61
 -13   2   6  133.49   10.49
 -12  -2   6  293.68   15.45
  12  -2  -6  282.70   15.21
  12   2  -6  258.83   13.62
 -12   2   6  256.22   14.90
 -11  -2   6    5.15    2.59
  11  -2  -6   -0.90    2.30
  11   2  -6   -0.71    2.10
 -11   2   6   -2.18    1.63
  10  -2  -6   88.51    7.21
 -10   2   6   73.21    6.66
  10   2  -6   78.10    6.16
   9  -2  -6  347.46   16.08
  -9   2   6  371.74   16.40
   9   2  -6  370.28   15.16
   8  -2  -6  315.24   14.16
   8   2  -6  319.10   13.09
  -8   2   6  315.85   14.11
   7  -2  -6    5.91    2.28
  -7   2   6    8.57    2.23
   7   2  -6    8.27    1.93
   6  -2  -6  118.53    7.07
  -6   2   6  138.37    6.93
   6   2  -6  133.85    6.25
   5  -2  -6 1252.68   40.51
  -5  -2   6 1270.66   41.03
  -5   2   6 1195.59   39.43
   5   2  -6 1239.60   38.78
   4  -2  -6  994.79   33.55
   4  -2  -6 1022.22   32.67
  -4  -2   6  984.96   33.68
  -4   2   6 1069.00   33.49
  -4   2   6  992.76   32.40
   4   2  -6 1059.48   31.93
   3  -2  -6    2.12    1.23
   3  -2  -6    1.38    0.75
  -3  -2   6    0.40    0.88
  -3   2   6    2.16    0.86
  -3   2   6    1.10    1.04
   3   2  -6    2.19    0.76
   2  -2  -6  805.58   26.34
  -2  -2   6  808.98   25.06
  -2  -2   6  774.02   24.49
  -2  -2   6  777.80   25.48
   2  -2  -6  790.68   24.73
   2   2  -6  781.16   24.55
  -2   2   6  801.16   26.17
  -2   2   6  794.75   24.79
  -1  -2   6 1410.18   42.06
  -1  -2   6 1378.60   41.91
   1  -2  -6 1362.64   43.51
   1  -2  -6 1345.19   41.93
  -1  -2   6 1408.47   42.25
  -1   2   6 1330.55   43.30
   0  -2   6  794.38   25.65
   0  -2   6  812.54   24.68
   0  -2   6  809.15   26.88
   0  -2  -6  809.30   26.87
   0  -2   6  817.27   25.55
   0   2  -6  809.10   25.80
   0   2   6  813.77   26.74
   1  -2   6  273.75   11.17
  -1  -2  -6  261.00   10.60
   1  -2   6  265.99    9.83
   1   2   6  264.26    9.68
  -1   2  -6  259.99    9.92
   1   2   6  260.25   10.48
   2  -2   6  304.04   11.55
   2  -2   6  304.45   12.91
   2   2   6  285.85   11.81
   2   2   6  302.49   10.92
  -2   2  -6  305.87   11.58
   2   2   6  301.24   12.67
  -2   2  -6  311.09   12.70
   3  -2   6 1840.81   57.43
  -3  -2  -6 1768.76   55.98
  -3   2  -6 1824.12   54.42
  -3   2  -6 1823.66   58.72
  -3   2  -6 1839.25   57.42
   3   2   6 1803.12   56.08
   3   2   6 1805.86   58.50
  -4  -2  -6  496.18   17.06
  -4   2  -6  499.93   15.88
  -4   2  -6  451.80   18.43
   4   2   6  480.28   19.40
   4   2   6  506.06   17.12
  -5  -2  -6  136.35    6.66
   5   2   6  134.80    6.71
  -5   2  -6  140.59    5.95
  -5   2  -6  140.26    8.32
   5   2   6  136.47    8.58
  -6  -2  -6    2.23    1.32
   6   2   6   -0.40    1.10
  -6   2  -6   -0.04    0.87
  -6   2  -6    0.33    1.61
  -7   2  -6  582.25   19.77
   7   2   6  555.03   20.78
  -7   2  -6  527.55   23.14
  -8   2  -6  123.54    9.52
   8   2   6  128.98    7.64
  -9  -2  -6   79.78    8.53
  -9   2  -6   74.24    8.59
 -10  -2  -6   22.35    4.80
 -10   2  -6   44.39    7.14
 -11  -2  -6  183.65   12.53
 -11   2  -6  162.05   12.50
 -12  -2  -6  136.86   11.20
 -12   2  -6  144.56   12.16
 -13  -3   6   54.74    7.43
  13  -3  -6   40.52    6.51
  13   3  -6   41.12    5.79
 -13   3   6   47.50    7.51
  12  -3  -6   27.96    5.49
 -12  -3   6   31.44    5.43
  12   3  -6   27.72    4.57
 -12   3   6   19.82    4.71
  11  -3  -6   77.38    8.03
  11   3  -6   76.40    6.29
 -11   3   6   83.71    7.53
  10  -3  -6  184.13   10.89
  10   3  -6  169.60    9.20
 -10   3   6  167.83   10.53
   9  -3  -6   78.82    7.51
   9   3  -6   71.32    5.42
  -9   3   6   83.64    6.69
   8  -3  -6  195.00   10.67
  -8   3   6  204.41   10.51
   8   3  -6  197.17    9.08
   7  -3  -6  104.00    6.96
   7   3  -6  102.05    5.52
  -7   3   6  105.75    6.54
   6  -3  -6   67.64    5.32
   6  -3  -6   60.17    4.79
  -6   3   6   63.03    4.63
   6   3  -6   62.61    3.76
   6   3  -6   69.22    5.45
   5  -3  -6   36.52    3.74
   5  -3  -6   29.50    3.67
   5   3  -6   36.53    4.34
  -5   3   6   27.14    3.17
   5   3  -6   34.01    2.34
   4  -3  -6  460.41   17.32
   4  -3  -6  461.50   16.20
  -4  -3   6  451.21   16.91
  -4   3   6  468.69   16.35
   4   3  -6  454.43   17.45
   4   3  -6  466.94   14.80
  -3  -3   6  524.90   18.27
   3  -3  -6  533.71   19.00
   3  -3  -6  530.11   17.75
   3   3  -6  523.80   16.26
  -3   3   6  537.73   18.79
   3   3  -6  519.16   18.83
  -3   3   6  516.43   17.86
  -2  -3   6  199.21    6.36
  -2  -3   6  202.93    7.96
   2  -3  -6  197.63    8.76
  -2  -3   6  196.68    7.75
   2  -3  -6  191.19    7.62
  -2  -3   6  195.60    7.63
   2   3  -6  182.47    8.06
  -2   3   6  202.47    8.65
  -2   3   6  198.52    7.75
  -1  -3   6   38.12    2.28
   1  -3  -6   34.81    2.54
  -1  -3   6   36.32    2.82
  -1  -3   6   36.95    1.88
   1  -3  -6   27.04    3.07
  -1  -3   6   32.76    2.58
  -1   3   6   38.04    3.52
   1   3  -6   40.95    2.64
   0  -3   6  728.24   24.50
   0  -3   6  724.97   22.77
   0  -3   6  729.15   22.50
   0  -3  -6  717.68   24.56
   0  -3   6  709.26   23.66
   0  -3  -6  703.91   23.50
   0   3  -6  736.87   23.93
   0   3  -6  727.74   22.77
   0   3   6  696.54   23.84
   0   3   6  738.60   24.51
  -1  -3  -6  836.14   28.55
   1  -3   6  867.43   27.88
  -1   3  -6  849.18   26.10
  -1   3  -6  874.92   28.72
   1   3   6  833.59   27.72
  -1   3  -6  848.51   28.12
   1   3   6  849.57   28.44
   2  -3   6  651.92   22.03
  -2   3  -6  644.52   23.05
  -2   3  -6  607.13   22.07
   2   3   6  646.55   22.42
  -2   3  -6  642.89   19.65
   2   3   6  646.89   21.62
   3  -3   6   80.90    5.24
  -3  -3  -6   92.32    4.94
   3   3   6   81.42    5.86
  -3   3  -6   90.02    6.25
   3   3   6   92.05    4.98
  -3   3  -6   87.96    5.56
  -4  -3  -6  851.03   28.50
   4   3   6  854.52   30.57
   4   3   6  849.14   28.52
  -4   3  -6  903.46   27.08
  -4   3  -6  812.97   29.74
  -5   3  -6  200.54   10.58
  -5   3  -6  227.28    8.32
   5   3   6  194.50   10.81
   5   3   6  194.25    9.14
   6   3   6  211.79    9.99
  -6   3  -6  208.03   11.57
   6   3   6  203.49   11.64
  -6   3  -6  231.94    9.06
  -7   3  -6   62.34    7.21
  -7   3  -6   77.81    4.86
   7   3   6   68.85    5.34
  -8   3  -6  181.14   11.91
   8   3   6  189.01   10.02
   9   3   6  197.87   10.80
  -9   3  -6  204.10   13.27
 -10   3  -6   69.03    8.78
  10   3   6   74.35    7.13
 -11  -3  -6   38.76    6.53
 -11   3  -6   34.35    6.93
 -12  -3  -6   77.57    9.41
 -12   3  -6   97.26   11.41
  13  -4  -6  109.66   10.78
 -13   4   6   84.32    9.71
  12  -4  -6   59.04    7.63
 -12   4   6   68.05    8.37
  11  -4  -6    7.40    3.33
 -11   4   6    7.80    3.33
  11   4  -6    9.07    2.73
  10  -4  -6   53.63    6.69
  10   4  -6   48.84    5.10
 -10   4   6   58.06    6.79
   9  -4  -6   54.76    6.33
  -9   4   6   49.93    5.87
   9   4  -6   64.88    4.81
   8  -4  -6  220.20   11.56
  -8   4   6  222.29   11.27
   8   4  -6  198.44    9.12
   8   4  -6  218.07   11.86
   7  -4  -6    0.39    1.85
   7   4  -6    0.71    1.82
  -7   4   6   -1.12    1.38
   7   4  -6    1.13    1.24
   6  -4  -6  192.06    9.79
  -6   4   6  193.35    9.28
   6   4  -6  178.41    7.18
   6   4  -6  169.06    9.71
   5  -4  -6 1093.27   37.12
   5  -4  -6 1131.09   36.14
  -5   4   6 1054.99   36.12
   5   4  -6 1074.63   33.62
   5   4  -6 1127.59   37.56
   4  -4  -6 1232.61   41.00
   4  -4  -6 1283.22   40.00
  -4  -4   6 1252.63   40.35
  -4   4   6 1236.36   40.09
   4   4  -6 1182.39   40.80
   3  -4  -6   78.14    4.68
  -3  -4   6   83.89    3.74
  -3  -4   6   80.29    4.88
   3  -4  -6   73.03    5.22
  -3  -4   6   87.39    4.83
  -3   4   6   80.66    4.84
   3   4  -6   96.43    5.42
  -2  -4   6  116.22    5.07
  -2  -4   6  111.60    5.76
   2  -4  -6  106.61    5.50
   2  -4  -6  106.70    6.22
  -2  -4   6  119.16    5.44
  -2   4   6  106.68    5.61
   2   4  -6  113.99    5.74
  -1  -4   6  762.70   23.42
   1  -4  -6  707.55   24.87
  -1  -4   6  719.10   21.90
   1  -4  -6  715.70   23.99
  -1  -4   6  712.78   24.25
   1   4  -6  701.86   23.57
   0  -4  -6  260.29   10.57
   0  -4  -6  262.76   11.24
   0  -4   6  269.60   10.75
   0  -4   6  281.70    9.61
   0   4  -6  264.53    9.69
   0   4   6  267.98   10.88
   0   4  -6  279.72   11.06
   1  -4   6  235.97    9.80
  -1  -4  -6  245.32   10.34
  -1   4  -6  226.46    9.97
  -1   4  -6  230.65   10.02
   1   4   6  227.14    9.68
  -1   4  -6  232.05    8.30
   2  -4   6  731.15   24.07
  -2  -4  -6  673.34   24.18
  -2   4  -6  684.66   24.22
  -2   4  -6  661.19   24.44
   2   4   6  669.93   23.48
  -2   4  -6  693.89   21.69
  -3  -4  -6 1043.85   33.21
   3   4   6  993.38   33.10
   3   4   6 1010.10   34.61
  -3   4  -6  987.80   34.08
  -3   4  -6  976.76   31.05
   4   4   6  642.07   22.52
   4   4   6  656.06   24.09
  -4   4  -6  607.45   23.53
   5   4   6    2.30    1.52
  -5   4  -6    1.31    1.77
   5   4   6   -0.55    1.85
  -6   4  -6   49.70    3.62
   6   4   6   48.06    5.92
   6   4   6   44.18    4.64
  -6   4  -6   42.93    5.78
   7   4   6  450.14   18.25
  -7   4  -6  445.42   20.33
  -8   4  -6  160.34   11.36
   8   4   6  177.73    9.94
  -9   4  -6   90.99   10.00
   9   4   6   92.12    7.25
  10   4   6  125.04    8.94
 -10   4  -6  136.86   11.38
  11   4   6   93.59    9.00
 -11   4  -6  123.37   12.76
  12  -5  -6   39.97    6.66
 -12   5   6   49.87    7.60
  11  -5  -6  126.30    9.78
 -11   5   6  111.14    9.33
  10  -5  -6  173.83   11.35
 -10   5   6  179.65   11.33
   9  -5  -6    3.94    2.63
   9   5  -6    1.38    2.41
  -9   5   6    1.89    2.09
   8  -5  -6  113.91    8.14
   8   5  -6   97.84    7.81
   8   5  -6   99.54    5.48
  -8   5   6  109.44    7.67
   7  -5  -6  280.86   13.57
  -7  -5   6  281.56   10.27
  -7   5   6  258.07   12.85
   7   5  -6  277.64   10.35
   7   5  -6  304.58   14.30
   6  -5  -6  346.24   15.15
  -6  -5   6  343.68   11.13
   6   5  -6  337.22   15.26
   6   5  -6  326.24   11.41
  -6   5   6  346.25   14.63
   5  -5  -6   20.98    3.54
   5   5  -6   12.76    2.86
  -5   5   6   17.14    2.93
   4  -5  -6   96.17    6.46
   4  -5  -6  103.95    6.07
   4   5  -6   99.51    6.38
  -4   5   6  104.29    6.22
   3  -5  -6  793.16   26.04
  -3  -5   6  769.88   26.23
  -3  -5   6  747.83   25.59
   3  -5  -6  739.09   26.68
   3   5  -6  747.03   26.15
  -3   5   6  735.78   26.04
   2  -5  -6  562.64   21.06
  -2  -5   6  597.94   19.89
  -2  -5   6  576.44   20.63
   2  -5  -6  560.90   20.25
   2   5  -6  575.32   20.17
  -1  -5   6   69.06    3.94
  -1  -5   6   65.23    4.59
   1  -5  -6   67.98    4.55
   1  -5  -6   67.67    4.95
   1   5  -6   65.42    4.03
  -1   5   6   62.05    4.64
   0  -5  -6  107.37    6.45
   0  -5  -6  112.38    6.23
   0  -5   6  113.93    6.32
   0   5  -6  118.70    5.83
   0   5   6  115.96    6.39
   0   5  -6  115.49    6.54
   0   5  -6  111.57    5.34
  -1  -5  -6  531.84   18.93
  -1  -5  -6  489.41   18.94
  -1   5  -6  522.75   17.23
  -1   5  -6  498.56   19.17
   1   5   6  494.81   18.68
  -1   5  -6  521.91   18.76
  -2  -5  -6  472.96   18.48
  -2   5  -6  485.23   18.85
  -2   5  -6  505.73   19.00
   2   5   6  478.51   18.17
  -2   5  -6  502.19   16.51
   3   5   6   -0.07    1.46
  -3   5  -6    0.20    0.78
   3   5   6   -0.19    1.25
  -3   5  -6    0.85    1.45
   4   5   6  143.35    7.98
  -4   5  -6  158.61    6.58
   4   5   6  167.71    9.19
  -4   5  -6  150.10    8.93
  -5   5  -6  503.54   21.24
   5   5   6  531.88   21.19
   5   5   6  521.31   19.88
   6   5   6  287.43   13.44
  -6   5  -6  325.59   15.58
   6   5   6  306.94   14.90
  -7   5  -6   58.38    7.20
   7   5   6   83.30    6.37
  -8   5  -6  138.14   10.64
   8   5   6  128.56    8.72
   9   5   6  267.70   14.14
  -9   5  -6  293.21   16.99
 -10   5  -6   33.14    6.64
  10   5   6   43.45    6.19
 -11   5  -6    9.27    4.45
  11   5   6    6.30    3.44
  12  -6  -6    4.21    3.71
 -12   6   6    4.41    3.56
  11  -6  -6   18.79    4.96
 -11   6   6   11.82    4.12
  10  -6  -6   26.37    5.24
 -10   6   6   25.22    5.07
  10   6  -6   27.34    5.21
   9  -6  -6   22.96    4.71
   9   6  -6   29.14    5.23
  -9   6   6   17.50    4.08
   8  -6  -6    1.24    2.19
   8   6  -6    4.65    2.66
  -8   6   6    7.14    2.82
   7  -6  -6   10.06    3.10
  -7   6   6   11.19    3.08
   7   6  -6    9.86    3.00
   6  -6  -6  329.56   15.41
   6   6  -6  347.85   15.76
  -6   6   6  353.39   15.36
   5  -6  -6    2.04    1.97
  -5   6   6    1.01    1.78
   5   6  -6    1.81    1.71
   4  -6  -6   89.12    6.40
  -4   6   6   91.34    6.25
   4   6  -6   88.89    6.12
   3  -6  -6   83.21    6.10
   3   6  -6   90.93    5.80
  -3   6   6   93.76    6.10
  -2  -6   6  299.33   11.55
   2  -6  -6  267.40   12.45
   2   6  -6  279.90   11.68
   1  -6  -6   74.02    5.54
  -1  -6   6   74.43    4.60
  -1   6   6   86.20    5.77
   1   6  -6   90.49    5.09
   0  -6  -6    9.60    2.40
   0  -6   6    7.52    1.12
   0   6  -6    5.23    1.50
   0   6   6    6.16    1.99
   0   6  -6   11.79    2.70
   0   6  -6   10.52    1.88
  -1  -6  -6    5.67    2.09
   1  -6   6    5.69    1.34
  -1   6  -6   11.28    2.34
  -1   6  -6    4.06    1.33
  -1   6  -6    4.00    2.02
   1   6   6    5.49    1.98
  -2  -6  -6  602.59   22.14
  -2   6  -6  591.85   22.26
  -2   6  -6  600.35   22.79
   2   6   6  587.18   21.92
  -2   6  -6  581.24   20.08
  -3   6  -6    2.00    1.24
  -3   6  -6    3.00    2.01
   3   6   6    0.26    1.56
   4   6   6   43.00    4.84
  -4   6  -6   50.33    3.47
  -4   6  -6   59.55    6.44
   4   6   6   51.22    5.67
  -5   6  -6    4.89    2.57
   5   6   6    6.36    2.50
  -5   6  -6    4.54    1.51
   5   6   6    3.21    2.45
   6   6   6  377.77   17.17
  -6   6  -6  365.13   17.81
   6   6   6  374.04   16.29
   7   6   6   25.59    4.38
   7   6   6   24.97    4.78
  -7   6  -6   26.26    5.23
  -8   6  -6  141.89   11.06
   8   6   6  137.31    9.35
  -9   6  -6    1.34    3.00
   9   6   6   -0.87    2.32
  10   6   6  219.85   13.54
 -10   6  -6  264.46   17.01
  11  -7  -6   55.27    7.74
  11   7  -6   63.19    8.34
 -11   7   6   54.74    7.69
  10  -7  -6   72.52    8.51
 -10   7   6   76.67    8.75
  10   7  -6   66.51    8.40
   9  -7  -6    2.80    2.89
   9   7  -6    2.70    2.71
  -9   7   6    4.88    3.06
   8  -7  -6    4.15    3.01
   8   7  -6   14.78    4.07
  -8   7   6   16.46    4.02
   7  -7  -6   83.20    7.85
   7   7  -6   64.42    7.03
  -7   7   6   87.53    7.08
   6  -7  -6   36.31    5.22
  -6   7   6   39.53    5.19
   6   7  -6   35.69    5.06
   5  -7  -6    0.58    2.00
  -5   7   6    1.14    2.06
   5   7  -6    3.06    2.06
   4  -7  -6  375.83   16.29
  -4   7   6  373.74   16.20
   4   7  -6  369.46   15.85
   3  -7  -6  147.22    8.67
  -3   7   6  149.97    8.66
   3   7  -6  144.25    8.06
   2  -7  -6  126.16    7.63
   2   7  -6  110.83    6.64
  -2   7   6  115.11    7.46
   1  -7  -6   -0.68    1.66
  -1   7   6    2.11    1.85
   1   7  -6    1.02    1.36
   0  -7  -6   85.78    6.04
   0  -7   6   79.23    3.66
   0   7   6   74.62    5.83
   0   7  -6   81.61    4.87
   0   7  -6   84.02    5.17
   0   7  -6   73.45    6.04
  -1  -7  -6  138.42    8.04
   1  -7   6  141.75    6.09
  -1   7  -6  135.92    7.48
  -1   7  -6  144.24    8.76
  -1   7  -6  140.84    7.01
   1   7   6  138.27    8.17
  -2  -7  -6   97.70    6.61
   2  -7   6   87.54    5.02
   2   7   6   96.45    6.58
  -2   7  -6   93.74    5.37
  -2   7  -6   96.15    7.17
   3  -7   6   89.74    5.42
  -3   7  -6   83.60    6.88
  -3   7  -6   82.54    5.00
   3   7   6   85.31    6.29
   4  -7   6   15.48    2.88
   4   7   6   17.02    3.45
  -4   7  -6   22.68    2.94
   4   7   6   21.28    3.98
  -4   7  -6   20.24    3.98
   5   7   6  143.39    9.07
   5   7   6  137.20    8.58
  -5   7  -6  128.45    6.76
  -5   7  -6  137.59    9.68
  -6   7  -6   95.14    8.45
   6   7   6   88.88    7.20
   6   7   6  123.85    8.53
  -6   7  -6  100.16    5.94
  -7   7  -6    1.37    2.57
   7   7   6    7.47    3.44
   7   7   6    3.75    2.59
  -8   7  -6  130.15   11.03
   8   7   6  148.71    9.97
  -9   7  -6   60.51    8.70
   9   7   6   62.39    7.77
  10   7   6   42.50    6.81
 -10   7  -6   35.22    7.24
  10  -8  -6   31.88    6.31
  10   8  -6   36.72    6.66
 -10   8   6   36.31    6.42
   9  -8  -6   94.03    9.42
  -9   8   6  105.42    8.92
   9   8  -6   85.60    9.32
   8  -8  -6   59.87    7.28
  -8   8   6   69.45    7.91
   8   8  -6   91.40    9.24
   7  -8  -6    3.65    2.99
   7   8  -6    4.10    2.67
  -7   8   6    5.83    2.86
   6  -8  -6   32.29    5.05
  -6   8   6   25.30    4.55
   6   8  -6   20.15    4.22
   5  -8  -6   67.52    6.96
  -5   8   6   72.78    7.30
   5   8  -6   61.01    6.48
   4  -8  -6  120.97    8.23
   4   8  -6  117.69    7.85
  -4   8   6  132.02    8.70
   3  -8  -6   26.73    4.32
   3   8  -6   35.70    4.59
  -3   8   6   29.67    4.49
   2  -8  -6   22.86    4.03
  -2   8   6   20.86    3.79
   2   8  -6   27.20    3.89
   1  -8  -6  711.89   26.34
   1   8  -6  699.06   25.24
   0  -8  -6   60.41    6.02
   0  -8   6   74.07    3.51
   0   8   6   66.21    6.57
   0   8  -6   66.64    5.02
   1  -8   6    2.05    1.25
  -1  -8  -6    7.11    2.47
   1   8   6    0.79    1.75
  -1   8  -6    1.05    2.04
  -1   8  -6    3.72    1.73
  -2  -8  -6   29.87    4.31
   2  -8   6   29.77    3.11
  -2   8  -6   34.55    5.20
  -2   8  -6   28.65    3.57
   2   8   6   32.56    4.74
   3  -8   6  249.87   10.60
  -3   8  -6  245.80   10.73
  -3   8  -6  243.14   13.31
   3   8   6  237.00   12.26
   4  -8   6  150.87    8.41
  -4   8  -6  160.94    8.11
  -4   8  -6  163.47   10.79
   4   8   6  170.69    9.95
   4   8   6  177.94   10.00
   5  -8   6   45.14    5.19
   5   8   6   52.55    6.35
  -5   8  -6   61.84    7.42
  -5   8  -6   53.36    4.38
   5   8   6   63.62    6.83
   6  -8   6    1.59    2.13
   6   8   6    0.42    2.33
   6   8   6    1.81    2.28
  -6   8  -6    2.08    2.81
   7  -8   6   90.73    8.44
  -7   8  -6   97.43   10.57
   7   8   6   97.90    7.98
   7   8   6  101.63    8.35
   8  -8   6   56.87    7.05
  -8   8  -6   50.05    8.22
   8   8   6   41.42    6.38
   9  -8   6   30.61    5.64
  -9   8  -6   21.05    5.83
   9   8   6   17.50    4.78
   9  -9  -6   63.48    8.21
  -9   9   6   67.84    8.54
   9   9  -6   69.61    8.66
   8  -9  -6   51.12    7.15
   8   9  -6   67.14    8.20
  -8   9   6   71.64    8.51
   7  -9  -6    1.90    2.73
  -7   9   6    9.39    3.78
   7   9  -6   11.21    3.81
   6  -9  -6    1.03    2.47
   6   9  -6   -1.11    2.09
  -6   9   6    0.58    2.45
   5  -9  -6   39.39    5.74
   5   9  -6   41.82    5.77
  -5   9   6   36.14    5.44
   4  -9  -6   72.66    7.32
   4   9  -6   71.82    7.15
  -4   9   6   57.06    6.67
  -4   9   6   54.46    6.62
   3  -9  -6  180.13   10.35
   3   9  -6  175.58    9.89
  -3   9   6  151.15   10.01
   2  -9  -6    8.89    2.92
   2   9  -6    6.09    2.37
  -2   9   6    3.72    2.44
   1  -9  -6   84.43    7.57
  -1   9   6   82.56    7.82
   1   9  -6   80.72    6.08
   0  -9  -6   89.23    6.81
   0   9  -6   92.41    6.36
   0   9   6   81.22    7.77
   1  -9   6    0.31    1.13
  -1  -9  -6   -0.74    1.97
   1   9   6    0.25    1.92
  -1   9  -6    0.11    2.16
  -1   9  -6    3.95    1.99
  -2  -9  -6    7.60    2.73
   2  -9   6    4.99    1.79
  -2   9  -6    5.44    3.08
   2   9   6    1.35    2.28
  -2   9  -6    7.55    2.19
   3  -9   6   -2.78    1.29
   3   9   6   -0.55    1.97
  -3   9  -6    0.31    1.60
  -3   9  -6   -1.25    2.09
   4  -9   6  151.18    8.51
  -4   9  -6  178.02   11.64
   4   9   6  162.76   10.32
   4   9   6  174.48   10.10
  -4   9  -6  161.46    8.58
   5  -9   6   64.88    6.18
   5   9   6   60.23    6.76
  -5   9  -6   51.76    7.28
   5   9   6   64.33    7.16
   6  -9   6   51.61    5.98
  -6   9  -6   56.69    7.75
   6   9   6   56.04    6.94
   7  -9   6   -1.07    2.19
  -7   9  -6    3.85    3.56
   7   9   6   -0.37    2.42
   8  -9   6   87.64    9.08
   8   9   6   95.15    9.91
  -8   9  -6  108.61   12.19
   8 -10  -6   12.44    4.51
  -8  10   6    9.71    4.10
   8  10  -6   10.90    4.33
   7 -10  -6   19.78    4.85
   7  10  -6   29.87    5.64
  -7  10   6   20.27    4.93
   6 -10  -6   31.72    5.54
   6  10  -6   42.75    6.49
  -6  10   6   27.11    5.37
   5 -10  -6   49.65    6.52
  -5  10   6   46.16    6.55
   5  10  -6   47.95    6.40
  -5  10   6   63.27    7.59
   4 -10  -6   14.90    4.09
  -4  10   6   11.87    3.78
   4  10  -6    7.96    3.20
   3 -10  -6   75.73    7.54
  -3  10   6   60.45    7.26
   3  10  -6   73.31    7.19
   2 -10  -6   21.44    4.41
   2  10  -6   27.54    4.53
  -2  10   6   17.17    4.15
   1 -10  -6   68.36    7.03
  -1  10   6   80.83    8.04
   1  10  -6   75.61    7.02
   0 -10  -6   -1.71    2.24
   0  10  -6   -0.86    1.79
   0  10   6    1.31    2.45
  -1 -10  -6   22.19    4.22
   1  10   6   15.57    4.07
  -1  10  -6   16.92    3.45
  -2 -10  -6   66.15    6.81
  -2  10  -6   70.17    8.27
   2  10   6   73.31    7.84
  -2  10  -6   70.46    5.76
  -3  10  -6  112.42    9.39
  -3  10  -6  100.76    6.88
   3  10   6   99.72    8.19
   4  10   6   21.40    4.76
  -4  10  -6   23.00    5.32
   5 -10   6    5.80    2.55
  -5  10  -6    4.54    3.41
   5  10   6    4.74    3.32
   6 -10   6    8.78    3.11
   6  10   6   10.43    3.75
  -6  10  -6   12.12    4.43
   7 -10   6   31.71    5.27
  -7  10  -6   29.42    6.38
   7  10   6   28.18    5.58
   6 -11  -6   11.08    4.08
   6  11  -6   16.63    4.53
  -6  11   6    8.24    3.80
  -6  11   6   14.66    4.64
   5 -11  -6   14.61    4.23
   5  11  -6   10.97    3.78
  -5  11   6    4.64    3.28
   4 -11  -6   26.52    5.18
   4  11  -6   22.33    4.66
  -4  11   6   15.51    4.37
   3 -11  -6   71.69    7.74
  -3  11   6   73.56    8.41
   3  11  -6   70.57    7.54
   2 -11  -6   17.28    4.13
  -2  11   6   15.82    4.27
   2  11  -6   26.81    4.77
   1 -11  -6   55.66    6.66
   1  11  -6   63.76    6.89
  -1  11   6   41.28    6.27
   0 -11  -6    6.88    3.14
   0  11   6    3.37    3.04
   0  11  -6    8.40    2.98
  -1 -11  -6   10.78    3.41
  -1  11  -6   11.35    3.19
   1  11   6   22.59    4.92
  -2 -11  -6    0.68    2.59
   2  11   6    0.56    2.70
  -2  11  -6    1.18    2.15
  -3  11  -6   17.61    4.91
   3  11   6   14.53    4.33
   4  11   6    7.13    3.45
  -4  11  -6   11.93    4.55
   5  11   6   68.33    8.13
  -5  11  -6   65.18    9.18
   3 -12  -6   21.15    4.77
   3  12  -6    8.25    3.69
  -3  12   6   14.70    4.50
   2 -12  -6   61.14    7.40
  -2  12   6   68.27    8.46
   2  12  -6   67.38    7.60
   1 -12  -6   11.77    3.86
   1  12  -6    4.71    2.99
  -1  12   6    5.99    3.48
   0 -12  -6    2.07    2.59
   0  12  -6    0.95    2.46
   0  12   6   -0.34    2.64
  -1 -12  -6   39.12    5.89
   1  12   6   26.07    5.58
  13   0  -7    1.51    2.83
 -13   0   7    5.90    2.96
  12   0  -7   -1.62    2.13
 -12   0   7   -0.18    1.99
  11   0  -7   -0.36    2.21
 -11   0   7    2.20    2.15
  10   0  -7    0.17    1.92
 -10   0   7   -0.66    1.56
   9   0  -7    0.33    1.72
  -9   0   7   -0.28    1.53
  -8   0   7    0.03    1.27
   8   0  -7    2.22    1.81
   7   0  -7   -1.22    1.29
  -7   0   7    0.72    1.29
   6   0  -7   -1.13    0.99
  -6   0   7    0.60    1.10
  -5   0   7   -0.18    0.84
   5   0  -7   -0.84    1.01
   4   0  -7   -1.58    0.90
  -4   0   7   -0.36    0.62
  -4   0   7   -0.96    0.92
   3   0  -7    2.28    1.18
  -3   0   7   -0.99    0.44
  -3   0   7    0.17    0.93
  -2   0   7    0.44    0.85
   2   0  -7   -0.15    0.75
   1   0  -7   -0.06    0.84
  -1   0   7    0.46    0.85
   0   0   7    0.02    0.85
   0   0  -7   -0.42    0.84
   0   0  -7    0.88    0.54
  -1   0  -7    0.60    0.72
   1   0   7   -0.64    0.43
   1   0   7   -1.16    0.91
   1   0   7    1.06    1.03
   2   0   7   -0.38    0.42
  -2   0  -7    0.47    0.94
   2   0   7    0.81    1.09
   2   0   7    0.29    1.40
  -3   0  -7    0.54    1.15
   3   0   7   -1.41    1.24
  -3   0  -7    0.56    0.55
   3   0   7    0.97    0.64
   4   0   7    0.60    0.73
  -4   0  -7    0.68    0.68
   4   0   7   -0.56    1.35
  -4   0  -7   -0.45    1.25
  -5   0  -7    0.18    1.32
  -5   0  -7    0.01    0.77
  -6   0  -7   -1.71    1.43
  -6   0  -7   -0.25    0.84
  -7   0  -7    0.04    1.12
  -7   0  -7    0.55    1.77
  -8   0  -7   -1.31    1.62
  -9   0  -7   -0.58    1.92
 -10   0  -7    1.82    2.38
 -11   0  -7   -1.12    1.94
 -12   0  -7    0.01    2.61
  13  -1  -7    0.15    2.58
 -13  -1   7    0.18    2.33
  13   1  -7    1.44    2.82
 -13   1   7    6.35    3.22
  12  -1  -7   27.35    5.08
 -12  -1   7   29.72    5.21
 -12   1   7   29.42    5.23
  12   1  -7   22.86    4.56
 -11  -1   7   36.35    5.35
  11  -1  -7   22.60    4.54
  11   1  -7   41.89    5.45
 -11   1   7   33.37    5.18
 -10  -1   7   25.71    4.35
  10  -1  -7   13.66    3.44
 -10   1   7   17.32    3.72
  10   1  -7   24.01    4.07
   9  -1  -7   79.24    6.27
  -9  -1   7   86.59    6.61
  -9   1   7   74.69    6.17
   9   1  -7   84.20    6.13
  -8  -1   7   87.41    6.34
   8  -1  -7   94.81    6.44
  -8   1   7   80.80    5.98
   8   1  -7   92.11    5.98
   7  -1  -7   19.37    3.25
   7   1  -7   27.81    3.31
  -7   1   7   25.72    3.41
   6  -1  -7   29.46    3.64
  -6   1   7   32.15    3.41
   6   1  -7   35.99    3.48
   5  -1  -7   65.72    4.54
  -5  -1   7   59.93    4.75
   5   1  -7   60.18    3.90
  -5   1   7   72.18    4.55
  -5   1   7   70.51    3.94
  -4  -1   7   61.51    3.63
   4  -1  -7   63.00    4.30
  -4  -1   7   66.35    4.52
   4   1  -7   63.42    3.68
  -4   1   7   56.18    3.13
  -4   1   7   61.37    4.08
  -3  -1   7   90.00    4.30
  -3  -1   7   86.16    4.96
   3  -1  -7   82.50    4.89
  -3   1   7   84.64    4.76
  -3   1   7   87.83    3.53
   3   1  -7   97.05    4.48
  -2  -1   7   97.06    5.02
   2  -1  -7  112.44    5.51
  -2  -1   7  104.68    3.84
  -2  -1   7  100.58    4.68
  -2   1   7  104.21    5.32
   2   1  -7  110.39    4.85
  -1  -1   7   14.95    1.10
  -1  -1   7   12.56    1.70
   1  -1  -7   16.39    0.82
  -1  -1   7   17.11    1.79
   1  -1  -7   12.11    1.95
   1   1  -7   14.80    1.79
  -1   1   7   13.20    1.99
   0  -1   7   60.78    2.68
   0  -1   7   62.13    3.54
   0  -1   7   61.74    4.30
   0  -1  -7   61.07    3.99
   0  -1   7   58.30    3.02
   0   1  -7   67.13    3.03
   0   1   7   65.44    4.02
   1  -1   7   32.22    2.97
   1  -1   7   30.05    3.58
   1   1   7   31.48    3.18
   1   1   7   28.21    2.00
  -1   1  -7   30.10    2.25
   2  -1   7   11.49    2.13
   2  -1   7   11.31    2.66
   2   1   7   12.21    2.25
  -2   1  -7   15.79    2.21
   2   1   7   11.81    1.48
   2   1   7   17.32    3.03
   3  -1   7  155.65    8.75
  -3  -1  -7  153.64    6.12
   3   1   7  148.28    6.09
   3   1   7  142.67    8.34
  -3   1  -7  159.04    7.63
  -4  -1  -7   56.24    3.42
   4   1   7   60.16    3.60
  -4   1  -7   69.11    5.19
   4   1   7   62.49    5.59
  -4   1  -7   65.63    2.91
  -5  -1  -7    0.58    1.49
  -5  -1  -7    1.89    1.03
   5   1   7    0.13    0.89
  -5   1  -7    1.20    0.80
   5   1   7    0.15    1.88
  -5   1  -7    1.95    1.68
  -6  -1  -7   22.19    2.76
  -6  -1  -7   23.60    4.16
  -6   1  -7   20.71    2.40
   6   1   7   17.63    2.72
  -6   1  -7   14.36    3.44
  -7  -1  -7    5.32    2.61
  -7   1  -7    6.80    2.78
  -7   1  -7    6.31    1.73
  -8  -1  -7   38.06    5.88
  -8   1  -7   45.90    6.34
  -9  -1  -7    9.60    3.40
  -9   1  -7    7.84    3.28
 -10  -1  -7   11.15    3.70
 -10   1  -7    7.68    3.45
 -11  -1  -7   14.74    4.43
 -11   1  -7   15.83    4.68
 -12  -1  -7   -3.06    2.02
 -12   1  -7    1.86    2.98
 -13  -2   7   18.55    4.54
  13  -2  -7    7.70    3.69
 -13   2   7   17.96    4.58
  13   2  -7   14.64    3.93
  12  -2  -7    0.91    2.62
 -12  -2   7   -0.33    2.04
  12   2  -7    0.51    2.26
 -12   2   7   -0.01    2.16
 -11  -2   7    3.22    2.44
  11  -2  -7    5.47    2.97
 -11   2   7    2.36    2.32
  11   2  -7    4.07    2.50
  10  -2  -7   25.19    4.49
 -10  -2   7   26.82    4.52
 -10   2   7   30.79    4.79
  10   2  -7   37.18    4.59
   9  -2  -7   87.18    6.89
  -9   2   7   80.02    6.32
   9   2  -7   73.98    5.62
   8  -2  -7  117.15    7.72
  -8   2   7  122.59    7.36
   8   2  -7  118.81    6.69
   7  -2  -7    6.82    2.37
   7   2  -7   10.57    2.13
  -7   2   7    5.01    1.81
   6  -2  -7   78.03    5.51
   6   2  -7   77.97    4.49
  -6   2   7   76.95    4.84
   5  -2  -7    3.81    1.90
  -5   2   7    3.87    1.28
   5   2  -7    0.86    1.00
   4  -2  -7   20.96    2.88
   4  -2  -7   27.57    2.69
  -4  -2   7   29.86    3.48
  -4   2   7   25.87    2.21
   4   2  -7   21.79    2.16
  -4   2   7   28.60    3.22
   3  -2  -7   80.28    4.84
  -3  -2   7   71.79    4.41
  -3  -2   7   75.60    3.50
   3  -2  -7   71.51    3.50
  -3  -2   7   78.77    3.77
  -3   2   7   69.85    4.49
   3   2  -7   75.99    3.53
  -3   2   7   66.93    3.44
  -2  -2   7   43.45    2.50
  -2  -2   7   44.03    2.59
   2  -2  -7   54.94    3.84
   2  -2  -7   44.18    2.37
  -2  -2   7   47.25    3.02
   2   2  -7   43.66    2.56
  -2   2   7   47.07    3.56
  -1  -2   7   70.68    3.27
  -1  -2   7   67.31    3.40
   1  -2  -7   68.99    4.44
  -1  -2   7   70.93    3.39
   1  -2  -7   71.76    3.19
  -1   2   7   74.23    4.49
   0  -2   7  156.64    5.26
   0  -2   7  150.96    6.19
   0  -2   7  147.34    6.27
   0  -2  -7  151.52    7.35
   0  -2   7  160.30    7.60
   0   2   7  159.63    7.34
   0   2  -7  158.73    6.37
   1  -2   7   75.01    4.08
  -1  -2  -7   75.55    4.80
   1  -2   7   71.94    5.04
   1  -2   7   69.49    3.92
   1   2   7   64.20    3.69
   1   2   7   66.78    4.50
  -1   2  -7   76.25    4.08
   2  -2   7 1053.25   34.40
   2  -2   7 1036.50   36.07
   2   2   7 1086.69   33.60
  -2   2  -7 1061.94   34.32
   2   2   7 1055.82   36.07
  -3  -2  -7   40.02    2.88
   3  -2   7   45.94    3.82
   3   2   7   38.23    4.63
  -3   2  -7   46.73    3.82
   3   2   7   34.55    2.81
  -4  -2  -7  128.37    6.04
  -4   2  -7  125.20    4.66
   4   2   7  124.97    8.10
   4   2   7  132.14    6.14
  -4   2  -7  132.35    7.49
  -5  -2  -7  109.63    5.80
   5   2   7  127.01    8.35
  -5   2  -7  114.49    4.82
  -5   2  -7  100.39    7.15
   5   2   7  111.45    5.91
  -6  -2  -7  133.76    6.97
   6   2   7  136.98    9.42
  -6   2  -7  145.00    6.19
   6   2   7  134.19    7.11
  -6   2  -7  124.87    8.67
  -7   2  -7    2.76    2.34
   7   2   7    0.88    1.47
  -8  -2  -7   62.11    7.28
  -8   2  -7   60.19    7.48
   8   2   7   76.17    5.62
  -9  -2  -7   21.13    4.47
  -9   2  -7   15.61    4.33
 -10  -2  -7   28.63    5.58
 -10   2  -7   34.67    6.53
 -11  -2  -7   13.86    4.35
 -11   2  -7   19.52    5.26
 -13  -3   7    3.24    2.92
  13  -3  -7   -0.45    2.79
 -13   3   7    2.12    2.85
 -12  -3   7   -0.56    1.97
  12  -3  -7   -4.40    2.17
  12   3  -7   -0.73    1.97
 -12   3   7   -1.58    2.08
  11  -3  -7   12.61    3.89
 -11   3   7    8.97    3.43
  11   3  -7    7.93    2.87
  10  -3  -7   38.34    5.58
  10   3  -7   39.92    4.64
 -10   3   7   33.64    5.07
   9  -3  -7   17.14    3.81
  -9   3   7   15.93    3.40
   9   3  -7   17.18    2.94
   8  -3  -7   38.76    5.08
  -8   3   7   41.94    4.84
   8   3  -7   49.32    3.92
   7  -3  -7    2.97    2.07
  -7   3   7    1.37    1.44
   7   3  -7    0.09    1.19
   6  -3  -7   86.95    5.49
   6  -3  -7   75.72    5.83
   6   3  -7   73.14    4.08
  -6   3   7   68.81    4.82
   5  -3  -7   34.44    3.55
   5  -3  -7   28.66    3.76
  -5   3   7   29.81    3.27
   5   3  -7   37.13    2.50
   4  -3  -7  171.53    8.57
   4  -3  -7  175.61    7.46
  -4  -3   7  176.65    8.23
   4   3  -7  180.65    6.39
   4   3  -7  176.90    8.60
  -4   3   7  164.63    7.41
   3  -3  -7   12.60    2.38
   3  -3  -7   15.10    1.94
  -3  -3   7   21.04    2.33
  -3  -3   7   15.19    2.19
  -3   3   7   14.76    1.94
   3   3  -7   19.71    2.72
   3   3  -7   15.04    1.23
   2  -3  -7  126.54    5.34
  -2  -3   7  123.21    5.56
  -2  -3   7  117.26    5.36
  -2  -3   7  120.41    5.70
  -2  -3   7  121.68    4.45
   2  -3  -7  124.10    6.59
  -2   3   7  117.71    6.32
   2   3  -7  109.64    5.72
   1  -3  -7    8.12    1.98
  -1  -3   7   12.46    1.77
   1  -3  -7    9.20    1.48
  -1  -3   7   10.90    1.92
  -1  -3   7   12.04    1.27
  -1  -3   7   11.67    1.38
  -1   3   7    7.22    1.80
   1   3  -7   10.30    1.59
   0  -3   7   73.59    4.13
   0  -3  -7   70.47    3.96
   0  -3   7   76.12    3.17
   0  -3   7   77.37    3.70
   0  -3   7   74.37    4.87
   0  -3  -7   77.46    5.02
   0   3  -7   78.10    4.31
   0   3   7   63.54    4.18
   0   3   7   82.33    4.99
   0   3  -7   74.81    3.44
  -1  -3  -7   50.11    4.08
   1  -3   7   50.08    3.49
   1  -3   7   55.16    4.52
   1   3   7   52.73    3.49
  -1   3  -7   54.26    3.75
  -1   3  -7   47.46    2.09
   2  -3   7  104.39    5.65
   2   3   7  102.40    5.32
  -2   3  -7   98.79    5.70
  -2   3  -7   99.52    6.47
  -3  -3  -7    3.09    1.23
   3  -3   7    5.84    1.83
  -3   3  -7    6.41    1.92
   3   3   7    1.61    1.20
   3   3   7    4.09    2.17
  -4  -3  -7  123.08    6.37
  -4   3  -7  128.11    7.52
  -4   3  -7  128.19    4.90
   4   3   7  134.43    8.30
   4   3   7  135.58    6.64
  -5   3  -7   25.29    2.26
   5   3   7   21.96    4.15
   5   3   7   29.26    3.40
  -5   3  -7   27.44    4.17
  -6   3  -7    1.28    1.87
   6   3   7    3.19    1.66
   6   3   7   -0.64    1.92
  -6   3  -7    2.58    1.12
   7   3   7    4.01    1.90
  -7   3  -7    0.84    2.10
  -8   3  -7   16.45    4.32
   8   3   7   20.10    3.66
   9   3   7   10.16    2.92
  -9   3  -7    5.27    3.36
 -10  -3  -7   13.08    3.98
 -10   3  -7   15.24    4.76
 -11  -3  -7    1.39    2.68
 -11   3  -7   -0.22    3.22
  13  -4  -7   -3.12    2.63
 -13   4   7    1.85    3.12
  12  -4  -7   57.07    7.64
 -12   4   7   55.45    7.46
  11  -4  -7   17.56    4.43
 -11   4   7   17.84    4.17
  10  -4  -7   10.59    3.70
 -10   4   7   16.81    3.88
  10   4  -7   20.63    3.41
   9  -4  -7    0.49    2.29
   9   4  -7   -0.04    1.45
  -9   4   7   -0.86    1.80
   8  -4  -7  129.16    8.93
   8   4  -7  153.07    7.10
  -8   4   7  147.39    8.66
   7  -4  -7   11.49    3.03
   7   4  -7   13.69    3.27
  -7   4   7   15.12    2.96
   7   4  -7   15.44    2.09
   6  -4  -7   26.75    4.08
  -6   4   7   30.44    3.76
   6   4  -7   27.86    2.28
   6   4  -7   47.54    5.35
   5  -4  -7  109.87    7.06
   5  -4  -7  117.16    6.27
  -5   4   7  100.07    6.03
   5   4  -7  114.12    4.36
   5   4  -7  117.47    7.23
   4  -4  -7   68.32    5.30
  -4  -4   7   82.06    5.02
   4  -4  -7   72.97    4.58
  -4  -4   7   72.27    4.69
  -4   4   7   73.05    4.67
   4   4  -7   71.27    5.24
   3  -4  -7   35.61    3.10
  -3  -4   7   39.38    3.19
  -3  -4   7   36.26    3.01
  -3  -4   7   35.00    2.51
   3  -4  -7   40.12    4.24
  -3   4   7   30.99    3.19
   3   4  -7   36.28    3.87
  -2  -4   7   25.68    2.67
   2  -4  -7   23.47    3.27
  -2  -4   7   25.65    2.61
   2  -4  -7   28.53    2.86
  -2  -4   7   30.93    3.13
   2   4  -7   31.03    3.23
  -1  -4   7   57.19    3.83
  -1  -4   7   52.50    2.43
  -1  -4   7   57.74    3.96
  -1  -4   7   51.54    3.11
   1  -4  -7   58.18    3.72
   1  -4  -7   60.04    4.56
   1   4  -7   56.62    3.52
   0  -4   7   13.50    1.53
   0  -4   7   13.11    1.54
   0  -4  -7   14.77    2.63
   0  -4  -7   13.67    2.16
   0  -4   7    9.92    1.91
   0   4  -7   12.45    2.24
   0   4  -7   15.00    1.80
   0   4   7   13.80    2.39
  -1  -4  -7    4.14    1.86
   1  -4   7    4.43    1.52
  -1   4  -7    6.00    1.80
  -1   4  -7    6.37    1.03
  -1   4  -7    6.20    1.82
   1   4   7    4.65    1.57
  -2  -4  -7    3.20    1.74
   2  -4   7    1.58    1.29
  -2   4  -7    3.36    1.57
  -2   4  -7    1.95    1.55
   2   4   7    0.96    1.26
  -2   4  -7    3.25    0.76
  -3   4  -7    3.70    1.80
  -3   4  -7    5.13    0.87
   3   4   7    3.05    1.56
   3   4   7    5.22    2.33
   4   4   7   35.55    4.79
  -4   4  -7   28.42    1.93
  -4   4  -7   28.34    4.03
   4   4   7   29.26    3.42
  -5   4  -7   70.23    3.82
  -5   4  -7   67.12    5.92
   5   4   7   68.93    5.07
   5   4   7   73.76    6.45
   6   4   7   27.24    3.78
   6   4   7   32.56    5.11
  -6   4  -7   38.87    5.45
   7   4   7   -0.71    1.51
  -7   4  -7    0.91    2.12
   8   4   7   25.28    4.11
  -8   4  -7   24.72    5.18
   9   4   7   10.22    3.22
  -9   4  -7    5.49    3.34
  10   4   7    3.06    2.64
 -10   4  -7    3.89    3.60
 -11  -4  -7    1.34    2.95
 -11   4  -7    8.44    4.52
  12  -5  -7    3.61    3.38
 -12   5   7    4.65    3.24
  11  -5  -7    9.61    3.55
 -11   5   7    8.96    3.51
  10  -5  -7   59.37    7.33
 -10   5   7   51.62    6.52
   9  -5  -7   63.72    7.09
  -9   5   7   63.85    6.77
   8  -5  -7   91.71    7.34
  -8   5   7   76.07    6.35
   8   5  -7   87.32    4.74
   8   5  -7   88.68    7.28
   7  -5  -7   18.44    3.73
   7   5  -7   18.13    1.99
  -7   5   7   21.66    3.65
   7   5  -7   20.16    3.95
   6  -5  -7   16.69    3.46
   6   5  -7   18.20    1.50
   6   5  -7   18.78    3.77
  -6   5   7   16.93    3.17
   5  -5  -7  260.47   12.18
  -5   5   7  244.86   11.18
   5   5  -7  246.37   11.95
   4  -5  -7  304.18   12.25
   4  -5  -7  304.94   13.41
   4   5  -7  285.12   12.91
  -4   5   7  300.44   12.52
  -3  -5   7   40.63    3.92
   3  -5  -7   44.94    3.84
  -3  -5   7   45.26    4.44
   3  -5  -7   49.41    4.97
  -3   5   7   48.54    3.98
   3   5  -7   48.75    4.61
   2  -5  -7  373.99   14.35
   2  -5  -7  390.74   15.56
  -2  -5   7  372.65   14.62
  -2  -5   7  391.91   13.92
   2   5  -7  364.84   14.30
   1  -5  -7  265.15   11.94
   1  -5  -7  279.22   11.19
  -1  -5   7  270.01   10.23
  -1  -5   7  270.74   11.29
   1   5  -7  272.85   10.59
  -1   5   7  256.18   11.48
   0  -5  -7    0.52    1.46
   0  -5   7    3.77    1.60
   0  -5  -7    5.46    1.74
   0   5  -7    2.65    1.54
   0   5   7    4.40    1.76
   0   5  -7    4.75    1.26
  -1  -5  -7    0.60    1.52
  -1  -5  -7    1.26    1.24
  -1   5  -7   -0.23    1.09
  -1   5  -7    0.98    1.28
   1   5   7   -1.03    1.06
  -1   5  -7    0.08    0.74
  -2  -5  -7  374.63   15.25
  -2   5  -7  373.05   12.57
   2   5   7  352.56   14.46
  -2   5  -7  361.31   15.13
  -3   5  -7  226.39   11.59
   3   5   7  264.04   12.47
  -3   5  -7  246.42    8.99
   3   5   7  262.08   11.20
   4   5   7  187.49    9.32
  -4   5  -7  182.13    7.16
  -4   5  -7  186.31   10.17
   4   5   7  187.83   10.49
   5   5   7   33.25    4.18
  -5   5  -7   29.91    2.69
   5   5   7   34.14    5.04
  -5   5  -7   28.84    4.61
  -6   5  -7   40.55    5.74
   6   5   7   43.87    4.99
   6   5   7   46.89    6.00
   7   5   7   63.44    7.68
  -7   5  -7   45.41    6.58
   7   5   7   57.61    6.08
  -8   5  -7   21.01    5.04
   8   5   7   13.17    3.47
   9   5   7   24.39    4.53
  -9   5  -7   21.02    5.43
  10   5   7  148.00   10.27
 -10   5  -7  144.44   12.34
 -12   6   7   60.50    8.34
  11  -6  -7    9.21    4.02
 -11   6   7   14.99    4.39
  10  -6  -7   24.00    5.12
 -10   6   7   14.88    3.95
   9  -6  -7    0.13    2.38
   9   6  -7    5.08    2.82
  -9   6   7    4.10    2.60
   8  -6  -7   42.27    5.80
   8   6  -7   35.37    5.41
  -8   6   7   41.77    5.40
   7  -6  -7   20.35    4.14
  -7   6   7   22.01    3.94
   7   6  -7   18.04    3.92
   6  -6  -7   23.67    4.11
  -6   6   7   21.02    3.72
   6   6  -7   24.41    4.26
   5  -6  -7    2.79    2.16
   5   6  -7    0.39    1.63
  -5   6   7    3.29    1.82
   4  -6  -7  210.87   10.85
   4   6  -7  207.83   10.45
  -4   6   7  210.24   10.22
   3  -6  -7  336.50   14.76
   3   6  -7  354.38   14.19
  -3   6   7  327.58   14.06
   2  -6  -7   96.10    6.55
  -2  -6   7   97.86    5.50
   2   6  -7   97.87    5.77
  -1  -6   7   10.85    1.93
   1  -6  -7    9.25    2.61
   1   6  -7    9.13    2.01
  -1   6   7   12.04    2.71
   0  -6   7  171.97    6.54
   0  -6  -7  172.27    9.27
   0   6   7  184.05    9.20
   0   6  -7  181.79    7.87
   0   6  -7  195.98    9.68
  -1  -6  -7  161.80    8.91
   1   6   7  162.24    8.70
  -1   6  -7  168.81    7.29
  -1   6  -7  175.33    9.31
  -1   6  -7  173.78    8.61
  -2  -6  -7    1.09    1.82
  -2   6  -7   -0.53    0.86
   2   6   7    3.14    1.91
  -2   6  -7    1.53    1.65
   3   6   7    0.38    1.56
  -3   6  -7    0.90    0.98
  -3   6  -7    1.59    1.85
  -4   6  -7  162.78   10.14
   4   6   7  198.85   10.65
  -4   6  -7  176.64    7.44
   4   6   7  179.47    9.50
   5   6   7   20.17    4.27
  -5   6  -7   12.04    3.26
  -5   6  -7    9.15    1.78
   5   6   7   13.23    2.93
   6   6   7   91.16    6.88
   6   6   7   89.23    7.54
  -6   6  -7   86.24    7.77
  -7   6  -7    6.38    3.31
   7   6   7    7.16    2.81
   7   6   7    6.75    3.53
   8   6   7  174.69   10.81
  -8   6  -7  182.17   12.85
   9   6   7   83.08    8.32
  -9   6  -7  100.88   11.30
  10   6   7   12.04    4.00
 -10   6  -7    8.63    4.56
  11  -7  -7   16.15    4.83
 -11   7   7   18.00    4.95
  10  -7  -7  129.08   10.41
 -10   7   7  142.80   10.60
  10   7  -7  137.07   10.61
   9  -7  -7    7.61    3.47
   9   7  -7    6.79    3.38
  -9   7   7   11.43    3.68
   8  -7  -7    1.33    2.57
  -8   7   7    1.73    2.39
   8   7  -7    4.83    2.83
   7  -7  -7   35.79    5.58
  -7   7   7   30.61    4.86
   7   7  -7   39.55    5.73
   6  -7  -7  192.95   10.91
   6   7  -7  174.26   10.45
  -6   7   7  162.56    9.94
   5  -7  -7   17.02    3.75
  -5   7   7   13.67    3.17
   5   7  -7   13.32    3.21
   4  -7  -7   80.47    6.56
  -4   7   7   84.41    6.30
   4   7  -7   77.70    6.11
   3  -7  -7   22.31    3.92
   3   7  -7   22.08    3.51
   2  -7  -7  131.30    7.93
  -2   7   7  120.05    7.67
   2   7  -7  100.47    6.43
   1  -7  -7    1.24    1.94
   1   7  -7    0.51    1.25
  -1   7   7   -0.80    1.52
   0  -7   7   35.73    2.20
   0  -7  -7   34.59    4.46
   0   7  -7   34.18    3.60
   0   7   7   29.37    4.08
   1  -7   7    3.89    1.24
  -1  -7  -7    9.07    2.63
  -1   7  -7    5.02    1.62
  -1   7  -7    8.80    2.76
  -1   7  -7    2.67    1.68
   1   7   7    2.65    1.94
  -2  -7  -7   79.30    6.22
   2  -7   7   82.69    4.81
  -2   7  -7   82.81    4.81
   2   7   7   83.98    6.21
  -2   7  -7   79.23    6.55
   3  -7   7   11.00    2.36
  -3   7  -7   12.38    3.35
   3   7   7   11.90    2.96
  -3   7  -7    8.84    1.91
   4   7   7   21.14    4.12
  -4   7  -7   18.05    2.53
  -4   7  -7   23.44    4.42
   4   7   7   10.85    3.04
   5   7   7   14.54    3.77
  -5   7  -7   10.64    2.09
   5   7   7   13.55    3.33
  -5   7  -7    2.29    2.54
   6   7   7  100.38    8.15
  -6   7  -7   94.53    8.60
   6   7   7  100.06    7.55
   7   7   7   11.31    3.95
  -7   7  -7   12.87    4.15
   7   7   7   13.11    3.69
  -8   7  -7   -1.37    2.74
   8   7   7    4.36    2.92
  -9   7  -7   -3.67    2.44
   9   7   7   -1.11    2.64
  10  -8  -7   32.26    5.98
 -10   8   7   31.38    6.00
  10   8  -7   31.85    6.06
   9  -8  -7   33.05    5.97
   9   8  -7   18.78    4.85
  -9   8   7   22.86    4.92
   8  -8  -7  207.51   12.67
   8   8  -7  202.22   12.64
  -8   8   7  185.33   11.84
   7  -8  -7  116.73    9.00
   7   8  -7  140.89    9.68
  -7   8   7  115.70    8.82
   6  -8  -7    9.93    3.41
   6   8  -7    8.81    3.18
  -6   8   7   12.59    3.44
   5  -8  -7    9.14    3.16
  -5   8   7    4.55    2.52
   5   8  -7    6.34    2.59
   4  -8  -7  159.15   10.02
   4   8  -7  171.57    9.83
  -4   8   7  187.13   10.50
   3  -8  -7   35.56    5.09
   3   8  -7   46.67    5.06
  -3   8   7   34.33    4.86
   2  -8  -7   72.69    6.83
   2   8  -7   66.49    5.34
  -2   8   7   65.69    6.64
   1  -8  -7    9.98    3.02
  -1   8   7    7.85    2.71
   1   8  -7    8.33    2.26
   0  -8   7  184.68    6.67
   0  -8  -7  184.76   10.27
   0   8  -7  181.38    8.90
   0   8   7  182.82   10.30
   1  -8   7  176.97    7.52
  -1  -8  -7  190.64   10.39
  -1   8  -7  185.29    8.89
  -1   8  -7  212.56   11.49
   1   8   7  195.12   10.58
  -2  -8  -7   85.14    6.61
   2  -8   7   80.18    4.78
  -2   8  -7   83.66    7.18
  -2   8  -7   73.98    5.06
   2   8   7   82.43    6.57
   3  -8   7   41.11    4.11
  -3   8  -7   32.88    5.32
   3   8   7   39.78    5.35
  -3   8  -7   35.24    3.84
   4  -8   7  360.73   14.67
   4   8   7  366.00   16.37
   4   8   7  358.32   16.52
  -4   8  -7  357.34   17.52
  -4   8  -7  326.54   13.59
   5  -8   7   33.60    4.50
   5   8   7   30.73    5.26
  -5   8  -7   31.96    5.61
   5   8   7   42.08    5.60
   6  -8   7   12.18    3.36
  -6   8  -7   12.48    3.99
   6   8   7    7.35    3.04
   6   8   7   18.89    4.46
   7  -8   7    7.87    3.33
   7   8   7    6.90    3.38
  -7   8  -7    5.55    3.66
   7   8   7    8.03    3.31
   8  -8   7  225.75   13.31
  -8   8  -7  222.22   15.45
   8   8   7  247.92   14.00
   9  -9  -7   53.35    7.48
   9   9  -7   52.05    7.67
  -9   9   7   45.87    7.12
   8  -9  -7   32.69    5.76
   8   9  -7   29.88    5.62
  -8   9   7   30.03    5.70
   7  -9  -7    3.71    3.23
   7   9  -7    1.99    2.62
  -7   9   7    4.31    2.97
   6  -9  -7  241.29   13.71
   6   9  -7  239.37   13.63
  -6   9   7  252.51   13.83
   5  -9  -7   44.10    6.01
   5   9  -7   47.77    6.24
  -5   9   7   42.24    5.96
   4  -9  -7   30.01    5.01
  -4   9   7   27.87    4.81
   4   9  -7   21.99    4.23
   3  -9  -7    0.78    2.41
   3   9  -7    1.75    1.97
  -3   9   7    0.64    2.38
   2  -9  -7  218.77   12.26
   2   9  -7  229.03   11.61
  -2   9   7  268.41   13.29
   1  -9  -7   29.17    4.67
  -1   9   7   27.31    4.66
   1   9  -7   38.52    4.75
   0  -9  -7   65.63    6.79
   0   9   7   64.05    6.90
   0   9  -7   65.89    5.26
  -1  -9  -7   -0.44    2.21
  -1   9  -7   -0.10    2.20
  -1   9  -7    1.40    1.66
   1   9   7    0.70    2.08
   2  -9   7  252.63   10.27
  -2  -9  -7  252.75   12.88
  -2   9  -7  245.57   13.93
  -2   9  -7  258.24   11.42
   2   9   7  245.27   13.15
   3  -9   7   72.27    5.09
  -3   9  -7   76.33    5.44
  -3   9  -7   83.76    8.68
   3   9   7   74.98    7.58
   4  -9   7   27.40    3.82
  -4   9  -7   28.13    5.54
   4   9   7   24.57    4.65
   4   9   7   36.44    5.50
   5  -9   7   52.70    5.66
   5   9   7   43.60    6.12
  -5   9  -7   46.41    7.09
   5   9   7   44.42    5.96
   6  -9   7  270.35   13.78
  -6   9  -7  306.40   17.22
   6   9   7  294.96   15.33
   7  -9   7   25.15    4.81
  -7   9  -7   14.43    4.84
   7   9   7   26.64    5.34
   8 -10  -7  149.11   11.22
   8  10  -7  150.77   11.56
  -8  10   7  156.81   11.56
   7 -10  -7    9.35    3.98
  -7  10   7    5.22    3.42
   7  10  -7    6.65    3.54
   6 -10  -7    1.44    2.84
   6  10  -7   -1.59    2.22
  -6  10   7    0.83    2.77
   5 -10  -7    8.20    3.65
   5  10  -7   15.96    4.25
  -5  10   7   10.45    3.83
   4 -10  -7  190.73   11.48
   4  10  -7  181.43   10.89
  -4  10   7  149.78   10.76
   3 -10  -7    3.24    2.74
   3  10  -7    0.72    2.17
  -3  10   7   -0.21    2.25
   2 -10  -7   -1.02    2.17
  -2  10   7   -2.12    2.05
   2  10  -7   -0.08    1.88
   1 -10  -7   33.21    5.23
   1  10  -7   32.62    4.68
  -1  10   7   22.52    4.64
   0 -10  -7  280.33   14.14
   0  10   7  265.01   14.43
   0  10  -7  283.24   13.08
  -1 -10  -7   -2.68    1.95
  -1  10  -7   -0.44    1.65
   1  10   7   -0.81    2.28
  -2 -10  -7    8.32    3.19
  -2  10  -7    1.83    2.91
  -2  10  -7    5.41    2.31
   2  10   7    4.30    2.80
  -3  10  -7   37.94    6.36
   3  10   7   43.92    6.16
  -4  10  -7   43.66    6.87
   4  10   7   47.92    6.70
  -5  10  -7   -0.44    2.88
   5  10   7   -0.79    2.41
  -6  10  -7   -0.67    2.91
   6  10   7   -0.41    2.56
   6 -11  -7   90.68    9.53
  -6  11   7   86.05    9.54
   6  11  -7  100.74   10.14
   5 -11  -7   43.83    6.58
  -5  11   7   63.80    8.07
   5  11  -7   34.09    5.85
   4 -11  -7   57.88    7.24
   4  11  -7   63.01    7.51
  -4  11   7   67.01    8.09
   3 -11  -7    5.52    3.13
   3  11  -7   -0.08    2.21
  -3  11   7   -0.49    2.50
   2 -11  -7  220.24   12.80
   2  11  -7  201.81   11.78
  -2  11   7  226.64   13.46
   1 -11  -7   56.43    6.95
  -1  11   7   53.12    6.99
   1  11  -7   54.22    6.23
   0 -11  -7   10.22    3.66
   0  11  -7   11.79    3.29
   0  11   7   12.91    4.01
  -1 -11  -7   23.87    4.67
   1  11   7   24.54    5.12
  -2 -11  -7  169.13   10.69
  -3  11  -7   22.30    5.42
   3  11   7   18.22    4.82
   4  11   7   48.17    7.25
  -4  11  -7   39.57    6.96
   2 -12  -7   26.94    5.31
   2  12  -7   31.12    5.41
  -2  12   7   42.85    6.78
   1 -12  -7    9.77    3.86
   1  12  -7    8.05    3.26
  -1  12   7    5.23    3.42
   0 -12  -7   76.15    8.10
   0  12   7   84.38    9.39
  -1 -12  -7   59.29    7.30
  13   0  -8  173.00   11.35
 -13   0   8  163.81   11.28
  12   0  -8   80.43    8.22
 -12   0   8   85.67    7.58
 -11   0   8  493.78   21.42
  11   0  -8  519.30   21.34
  10   0  -8    3.44    2.34
 -10   0   8    2.08    2.16
   9   0  -8   88.21    6.47
  -9   0   8   82.16    6.35
   8   0  -8  515.14   19.74
  -8   0   8  514.75   19.83
  -7   0   8  524.34   19.61
   7   0  -8  544.15   19.89
   6   0  -8   22.58    3.10
  -6   0   8   25.26    2.94
  -5   0   8  320.06   12.19
  -5   0   8  375.16   13.25
   5   0  -8  341.83   13.22
  -4   0   8  403.21   14.43
   4   0  -8  393.40   14.55
  -4   0   8  393.73   13.05
   3   0  -8 2587.79   80.84
  -3   0   8 2683.99   80.72
  -2   0   8   47.08    3.29
   2   0  -8   45.35    3.29
   1   0  -8  606.68   20.90
  -1   0   8  626.25   20.86
   0   0  -8 1426.54   42.80
   0   0   8 1423.94   44.67
   0   0  -8 1381.53   44.71
  -1   0  -8 2572.66   78.17
   1   0   8 2508.18   80.80
   1   0   8 2603.25   77.17
   1   0   8 2605.25   79.43
   2   0   8  324.52   10.58
   2   0   8  321.28   12.89
   2   0   8  326.23   14.20
  -2   0  -8  338.48   12.53
  -3   0  -8  376.11   15.39
   3   0   8  416.52   17.24
   3   0   8  407.78   13.14
  -4   0  -8  478.50   19.23
   4   0   8  501.89   16.49
  -4   0  -8  517.56   16.20
   4   0   8  473.31   20.41
   5   0   8  629.29   25.41
  -5   0  -8  628.76   20.38
  -5   0  -8  604.23   23.91
  -6   0  -8    8.15    2.86
  -6   0  -8    8.71    1.71
  -7   0  -8  165.29   10.58
  -8   0  -8  274.34   15.01
  -9   0  -8  421.86   20.44
 -10   0  -8   94.94    9.95
 -11   0  -8    6.04    3.50
 -13  -1   8   48.29    6.73
  13  -1  -8   64.47    7.76
 -13   1   8   55.66    7.10
  13   1  -8   58.71    7.05
 -12  -1   8    5.28    2.84
  12  -1  -8    2.30    2.71
 -12   1   8    2.28    2.47
  12   1  -8    2.49    2.46
  11  -1  -8  103.89    8.41
 -11  -1   8  120.21    8.74
 -11   1   8  120.89    8.64
  11   1  -8  121.14    8.20
 -10  -1   8  219.55   12.00
  10  -1  -8  229.18   12.13
  10   1  -8  231.97   11.52
 -10   1   8  223.86   11.92
   9  -1  -8  159.06    9.19
  -9  -1   8  148.90    8.98
   9   1  -8  156.18    8.61
  -9   1   8  147.12    8.76
   8  -1  -8   62.85    5.91
  -8  -1   8   46.34    5.13
  -8   1   8   56.20    4.73
   8   1  -8   46.91    4.75
  -7  -1   8  218.62   10.45
   7  -1  -8  221.09   10.66
  -7   1   8  241.62   10.30
   7   1  -8  233.11   10.14
   6  -1  -8   58.61    5.17
  -6   1   8   47.31    3.55
   6   1  -8   48.12    3.80
   5  -1  -8  803.37   27.81
   5   1  -8  837.71   27.00
  -5   1   8  807.25   26.25
   4  -1  -8  168.71    7.91
  -4  -1   8  166.27    8.20
  -4  -1   8  166.66    7.09
  -4   1   8  166.66    6.29
   4   1  -8  169.53    7.21
  -4   1   8  171.09    7.73
  -3  -1   8  973.18   32.47
  -3  -1   8  987.49   31.41
   3  -1  -8 1005.41   32.54
  -3  -1   8  986.20   30.23
  -3   1   8  986.95   29.86
  -3   1   8 1002.38   32.27
   3   1  -8  977.32   31.52
  -2  -1   8  274.72    8.71
  -2  -1   8  261.87   10.48
  -2  -1   8  283.07   10.25
   2  -1  -8  293.58   11.22
  -2   1   8  285.46   10.98
   2   1  -8  265.49   10.26
  -1  -1   8 1210.26   38.66
   1  -1  -8 1275.18   40.10
  -1  -1   8 1248.53   39.11
  -1  -1   8 1250.21   37.71
   1   1  -8 1214.47   39.14
  -1   1   8 1265.43   39.86
   0  -1  -8    4.58    1.52
   0  -1   8    2.46    1.50
   0  -1   8    3.65    0.76
   0  -1   8    3.10    1.22
   0   1  -8    2.57    0.82
   0   1   8    2.66    1.28
   1  -1   8  756.89   27.44
   1  -1   8  798.31   26.04
  -1   1  -8  768.99   25.12
   1   1   8  799.84   24.78
   1   1   8  783.53   26.50
   2  -1   8  494.43   19.60
   2  -1   8  493.48   17.98
   2   1   8  504.41   16.41
  -2   1  -8  508.83   17.55
   2   1   8  493.87   19.53
  -3  -1  -8  661.23   24.23
   3  -1   8  676.39   25.68
  -3   1  -8  716.00   23.94
   3   1   8  638.51   25.28
   3   1   8  692.95   21.92
   4  -1   8    0.31    1.83
  -4  -1  -8    3.49    1.03
  -4  -1  -8    2.88    1.80
  -4   1  -8    2.93    0.65
   4   1   8    6.62    2.59
  -4   1  -8    4.54    2.06
   4   1   8    4.62    1.23
  -5  -1  -8  566.43   19.43
  -5  -1  -8  577.22   22.68
  -5   1  -8  552.01   22.27
  -5   1  -8  577.19   18.50
   5   1   8  570.88   23.60
   5   1   8  595.94   19.83
  -6  -1  -8   64.85    4.30
  -6  -1  -8   70.43    6.31
  -6   1  -8   75.58    3.96
  -6   1  -8   74.28    6.49
   6   1   8   77.87    4.77
  -7  -1  -8  533.24   22.09
  -7   1  -8  464.09   21.37
  -8  -1  -8   11.80    3.63
  -8   1  -8    9.86    3.44
  -9  -1  -8  229.73   13.49
  -9   1  -8  186.41   12.82
 -10  -1  -8   17.54    4.63
 -10   1  -8   27.75    5.83
 -11  -1  -8  256.98   15.88
 -11   1  -8  278.48   16.72
  13  -2  -8   69.03    8.34
 -13  -2   8   59.87    7.53
  13   2  -8   66.99    7.35
 -13   2   8   58.32    7.48
 -12  -2   8   45.99    6.33
  12  -2  -8   40.06    6.16
 -12   2   8   42.72    6.17
  12   2  -8   56.39    6.33
 -11  -2   8  203.46   11.95
  11  -2  -8  210.25   12.24
  11   2  -8  198.86   10.81
 -11   2   8  212.88   12.06
  10  -2  -8    5.17    2.85
 -10  -2   8    8.11    2.74
  10   2  -8    8.19    2.73
 -10   2   8    6.38    2.60
   9  -2  -8  208.73   11.53
  -9   2   8  220.88   11.19
   9   2  -8  230.83   10.59
   8  -2  -8  144.36    8.80
  -8   2   8  148.81    8.10
   8   2  -8  147.54    7.57
   7  -2  -8  137.33    8.18
   7   2  -8  142.44    6.98
  -7   2   8  136.57    7.26
   6  -2  -8    8.15    2.33
  -6   2   8    6.17    1.69
   6   2  -8    4.99    1.52
   5  -2  -8  490.53   18.78
   5   2  -8  499.38   17.09
  -5   2   8  512.11   17.25
  -4  -2   8  612.68   21.31
   4  -2  -8  576.46   21.16
  -4   2   8  589.06   19.31
   4   2  -8  583.01   19.40
   3  -2  -8  983.91   29.79
   3  -2  -8  969.22   32.05
  -3  -2   8  949.13   29.99
  -3  -2   8  946.27   30.02
  -3  -2   8  940.27   31.37
  -3   2   8  975.33   31.78
  -3   2   8  964.32   29.66
   3   2  -8  926.49   30.08
  -2  -2   8   40.73    2.61
   2  -2  -8   35.03    3.66
  -2  -2   8   47.64    3.04
   2  -2  -8   42.72    2.17
  -2  -2   8   42.24    2.47
  -2   2   8   44.74    3.66
   2   2  -8   40.11    2.69
  -1  -2   8  713.79   25.52
  -1  -2   8  748.25   23.65
  -1  -2   8  763.17   23.76
  -1  -2   8  775.32   24.21
   1  -2  -8  739.43   25.68
   1  -2  -8  728.78   23.37
  -1   2   8  792.19   25.71
   0  -2   8  282.03   10.14
   0  -2   8  286.29    9.02
   0  -2  -8  297.02   11.80
   0  -2   8  276.00   10.45
   0  -2   8  266.71   11.76
   0   2   8  285.70   11.60
   0   2  -8  280.89   10.25
   0   2   8  289.93   10.60
  -1  -2  -8  745.63   26.01
   1  -2   8  742.28   24.86
   1  -2   8  736.25   24.65
   1  -2   8  740.24   26.65
   1   2   8  779.74   24.51
  -1   2  -8  757.65   24.70
   2  -2   8  335.06   12.83
   2  -2   8  308.05   14.24
   2   2   8  329.90   14.48
   2   2   8  346.72   12.03
  -2   2  -8  324.75   12.61
   3  -2   8  892.05   32.18
   3   2   8  899.93   28.58
  -3   2  -8  885.46   29.92
   3   2   8  844.25   31.58
  -4  -2  -8   34.79    2.92
  -4   2  -8   40.78    4.54
   4   2   8   52.24    3.42
   4   2   8   33.62    4.83
  -5  -2  -8  504.86   17.85
   5   2   8  488.91   17.92
   5   2   8  523.58   21.63
  -5   2  -8  496.76   16.03
  -5   2  -8  514.24   20.43
  -6  -2  -8   13.25    2.40
   6   2   8   11.01    3.74
  -6   2  -8   12.52    3.30
   6   2   8    9.98    2.21
  -7  -2  -8  126.80    9.14
   7   2   8  145.60    7.70
  -7   2  -8  136.32    9.63
  -8  -2  -8  197.99   12.09
  -8   2  -8  183.76   12.17
   8   2   8  190.95    9.66
  -9  -2  -8  207.34   13.10
  -9   2  -8  223.83   13.99
 -10  -2  -8    0.16    2.16
 -10   2  -8   -2.26    2.22
 -11  -2  -8   84.79    9.81
 -11   2  -8  117.09   12.06
 -13  -3   8  100.10    8.79
  13  -3  -8   96.50   10.05
 -13   3   8   91.17    9.76
  12  -3  -8    1.42    2.84
 -12  -3   8    7.14    3.09
 -12   3   8    5.83    3.15
  11  -3  -8   72.16    8.03
 -11   3   8   82.63    7.40
  11   3  -8   94.55    6.65
  10  -3  -8  212.04   12.38
 -10   3   8  223.32   11.98
  10   3  -8  219.91   10.52
   9  -3  -8  451.18   19.38
   9   3  -8  428.90   16.84
  -9   3   8  455.53   18.57
   8  -3  -8   32.20    4.65
  -8   3   8   29.25    3.93
   8   3  -8   24.39    3.14
   7  -3  -8  287.56   13.46
  -7   3   8  285.65   12.22
   7   3  -8  287.52   11.11
   6  -3  -8  883.89   30.77
   6   3  -8  866.87   27.86
  -6   3   8  849.54   29.07
   5  -3  -8 1356.80   46.40
   5  -3  -8 1455.59   45.05
  -5   3   8 1427.77   44.82
   5   3  -8 1400.41   43.55
   4  -3  -8    0.86    0.95
  -4  -3   8    2.36    1.41
   4  -3  -8    4.11    1.90
  -4  -3   8    1.67    1.10
  -4   3   8    1.36    1.05
   4   3  -8    1.07    0.75
  -3  -3   8  219.09    9.10
   3  -3  -8  228.23    8.44
  -3  -3   8  219.78    7.66
  -3  -3   8  226.88    8.77
   3  -3  -8  219.68   10.13
  -3   3   8  216.02    8.42
   3   3  -8  212.76    7.68
   2  -3  -8 1143.08   35.63
  -2  -3   8 1151.57   35.05
  -2  -3   8 1132.44   35.92
  -2  -3   8 1105.90   36.73
   2  -3  -8 1142.56   37.78
  -2  -3   8 1166.92   36.09
  -1  -3   8  793.41   24.61
   1  -3  -8  782.71   26.99
   1  -3  -8  775.42   24.94
  -1  -3   8  773.50   26.42
  -1  -3   8  767.83   25.23
  -1  -3   8  772.01   24.52
   0  -3   8  374.64   11.61
   0  -3  -8  353.20   14.37
   0  -3   8  358.04   14.43
   0  -3  -8  355.63   12.80
   0  -3   8  360.75   12.97
   0  -3   8  362.87   12.62
   0   3   8  358.57   13.39
   0   3  -8  351.18   13.14
   1  -3   8  151.94    7.10
   1  -3   8  162.90    7.00
   1  -3   8  155.61    8.47
  -1  -3  -8  179.19    8.55
   1   3   8  155.08    7.15
  -1   3  -8  159.81    7.41
   2  -3   8  899.28   29.10
  -2   3  -8  846.62   29.07
   2   3   8  845.06   28.39
   3  -3   8  968.25   32.40
   3   3   8  953.90   31.24
  -3   3  -8  932.35   32.30
   3   3   8  954.50   34.03
  -4  -3  -8    1.14    1.10
   4   3   8    2.38    2.18
   4   3   8    0.55    1.19
  -4   3  -8    1.01    1.55
  -5   3  -8   20.47    3.62
  -5   3  -8   17.38    1.49
   5   3   8   18.91    2.80
   5   3   8   15.90    3.74
   6   3   8  289.78   12.01
   6   3   8  259.17   14.26
  -6   3  -8  263.64   13.77
  -7   3  -8  379.61   18.71
   7   3   8  423.55   16.56
   8   3   8  186.91    9.98
  -8   3  -8  184.37   12.26
  -9  -3  -8    0.85    2.45
  -9   3  -8    1.45    2.60
   9   3   8    2.92    2.02
 -10  -3  -8  110.36    9.57
 -10   3  -8  118.49   10.60
 -11  -3  -8   59.12    8.33
 -11   3  -8   55.87    8.75
  12  -4  -8   53.09    7.43
 -12   4   8   37.80    6.19
  11  -4  -8  150.10   10.65
 -11   4   8  132.38    9.61
  10  -4  -8   -0.02    2.25
 -10   4   8    2.30    2.39
   9  -4  -8  153.07    9.77
   9   4  -8  136.15    7.01
  -9   4   8  124.86    8.34
   8  -4  -8  193.77   10.98
  -8   4   8  187.62   10.00
   8   4  -8  192.02    8.27
   7  -4  -8   47.36    5.64
  -7   4   8   54.27    4.58
   7   4  -8   42.17    3.11
   6  -4  -8  158.02    8.97
   6  -4  -8  162.75    8.01
   6   4  -8  136.53    5.78
  -6   4   8  142.93    7.63
   5  -4  -8  244.50   11.91
   5  -4  -8  263.67   10.77
   5   4  -8  246.99   11.88
   5   4  -8  257.87    8.60
  -5   4   8  261.51   10.85
  -4  -4   8  222.23    9.66
   4  -4  -8  234.37   11.01
   4  -4  -8  228.15    9.41
  -4   4   8  227.61    9.58
   4   4  -8  226.25   10.60
  -3  -4   8  359.51   13.58
  -3  -4   8  368.69   13.51
  -3  -4   8  335.26   12.93
   3  -4  -8  376.76   13.30
   3  -4  -8  375.32   15.04
   3   4  -8  349.80   14.18
  -2  -4   8    1.64    1.16
   2  -4  -8    1.65    1.64
  -2  -4   8    0.97    1.05
  -2  -4   8    2.07    0.51
   2  -4  -8   -0.01    0.90
  -2  -4   8    1.60    0.89
   2   4  -8    0.84    1.01
  -1  -4   8  492.91   18.02
  -1  -4   8  498.33   16.37
   1  -4  -8  492.02   17.11
  -1  -4   8  475.08   17.30
  -1  -4   8  489.23   15.70
   1  -4  -8  495.95   18.77
   1   4  -8  490.39   16.98
   0  -4  -8  242.02   11.36
   0  -4  -8  248.82   10.18
   0  -4   8  264.22   10.44
   0  -4   8  252.32   11.38
   0  -4   8  260.98    8.91
   0  -4   8  255.37    9.25
   0   4  -8  262.27   10.68
   0   4  -8  251.49    9.28
   0   4   8  249.75   10.62
  -1  -4  -8  694.37   24.76
   1  -4   8  691.27   23.58
   1   4   8  663.36   23.50
  -1   4  -8  692.81   23.93
  -1   4  -8  672.29   21.38
   2  -4   8   77.99    5.04
   2   4   8   73.74    4.78
  -2   4  -8   68.51    5.13
   3   4   8  235.73   12.16
  -3   4  -8  251.99   11.38
   3   4   8  237.94   10.36
   4   4   8   49.58    4.08
   4   4   8   55.46    6.29
  -4   4  -8   46.71    5.21
  -4   4  -8   53.67    2.37
   5   4   8  234.00   10.73
  -5   4  -8  236.42    8.16
   5   4   8  252.20   13.17
  -5   4  -8  229.27   12.11
   6   4   8   21.93    4.66
   6   4   8   15.20    3.02
  -6   4  -8   24.67    4.59
   7   4   8  212.74   13.09
   7   4   8  202.93   10.59
  -7   4  -8  219.92   12.90
  -8   4  -8   68.70    8.57
   8   4   8   68.90    6.64
   9   4   8  141.45    9.12
  -9   4  -8  145.86   11.51
  10   4   8   10.59    3.35
 -10   4  -8   20.00    5.64
  12  -5  -8    8.44    4.05
 -12   5   8    9.37    3.68
  11  -5  -8   78.63    8.84
 -11   5   8   70.66    8.01
  10  -5  -8   16.16    4.32
 -10   5   8   30.11    5.08
   9  -5  -8   28.01    5.05
  -9   5   8   42.27    5.54
   8  -5  -8   73.86    7.47
  -8   5   8   92.90    6.80
   7  -5  -8  235.77   12.32
   7   5  -8  225.98   12.20
  -7   5   8  224.65   11.15
   6  -5  -8    7.73    2.71
   6   5  -8    9.28    2.79
  -6   5   8   11.61    2.59
   5  -5  -8   56.92    5.73
  -5  -5   8   45.41    2.67
  -5   5   8   55.01    4.44
   5   5  -8   40.52    4.88
   4  -5  -8   59.96    4.34
  -4  -5   8   47.84    3.01
   4  -5  -8   56.34    5.63
  -4   5   8   52.91    4.23
   4   5  -8   50.28    5.07
  -3  -5   8  400.26   14.25
  -3  -5   8  410.31   15.60
  -3  -5   8  419.81   15.12
   3  -5  -8  385.70   16.51
   3  -5  -8  401.04   15.16
   3   5  -8  410.29   15.93
  -2  -5   8   24.05    2.67
  -2  -5   8   23.18    3.16
   2  -5  -8   30.59    3.25
   2  -5  -8   16.98    3.13
   2   5  -8   25.14    3.15
   1  -5  -8  123.11    6.24
  -1  -5   8  110.62    5.29
  -1  -5   8  110.27    4.05
   1  -5  -8  109.75    6.98
  -1  -5   8  109.77    6.19
   1   5  -8  106.00    5.61
  -1   5   8  117.73    6.74
   0  -5  -8   31.09    3.51
   0  -5   8   33.69    3.69
   0  -5   8   29.75    2.25
   0  -5  -8   28.07    3.84
   0   5   8   32.83    3.78
   0   5  -8   33.92    2.63
   0   5  -8   32.96    3.82
  -1  -5  -8  390.07   16.02
  -1  -5  -8  385.88   15.06
  -1   5  -8  389.37   13.17
  -1   5  -8  393.04   15.64
   1   5   8  363.15   15.04
  -2  -5  -8   21.97    3.63
   2   5   8   23.34    3.24
  -2   5  -8   22.58    1.80
  -2   5  -8   28.10    3.83
   3   5   8  168.59    9.96
  -3   5  -8  178.98    6.44
   3   5   8  175.00    8.76
  -3   5  -8  169.34    9.50
   4   5   8    2.18    1.74
  -4   5  -8    0.60    1.70
  -4   5  -8    0.80    0.69
   4   5   8    3.38    2.68
   5   5   8  304.82   15.13
  -5   5  -8  299.40   14.65
   5   5   8  304.76   13.23
  -5   5  -8  288.69   10.32
   6   5   8    1.18    1.96
   6   5   8    3.02    2.79
  -6   5  -8    2.02    2.27
  -7   5  -8  272.35   15.06
   7   5   8  275.16   15.09
   7   5   8  243.47   12.54
   8   5   8   10.76    3.29
  -8   5  -8   14.04    4.40
  -9   5  -8  202.50   14.40
   9   5   8  227.13   12.43
 -10   5  -8   22.77    6.27
  10   5   8   14.43    3.96
  11  -6  -8  161.15   11.95
 -11   6   8  181.57   11.95
  10  -6  -8   -3.79    2.22
 -10   6   8   -1.17    2.22
   9  -6  -8   63.31    7.48
   9   6  -8   63.03    7.63
  -9   6   8   59.75    6.93
   8  -6  -8  157.55   10.46
   8   6  -8  164.46   10.67
  -8   6   8  172.18   10.04
   7  -6  -8  141.05    9.59
  -7   6   8  156.02    9.07
   7   6  -8  154.51    9.91
   6  -6  -8   13.39    3.50
   6   6  -8   15.57    3.53
  -6   6   8   21.66    3.60
   5  -6  -8  362.62   16.34
   5   6  -8  362.45   16.10
  -5   6   8  372.21   15.40
   4  -6  -8   16.02    3.48
   4   6  -8   24.18    3.75
  -4   6   8   18.92    3.18
   3  -6  -8  248.04   12.33
   3   6  -8  266.30   11.80
   2  -6  -8    1.84    1.92
  -2  -6   8    2.41    1.30
   2   6  -8    2.11    1.40
   1  -6  -8   41.12    4.87
  -1  -6   8   42.10    3.21
  -1   6   8   36.43    4.44
   1   6  -8   40.13    3.82
   0  -6   8  225.39    7.80
   0  -6   8  205.54    7.63
   0  -6  -8  200.92   10.63
   0   6  -8  221.27    8.93
   0   6   8  212.49   10.38
   0   6  -8  208.28   10.44
  -1  -6  -8  298.58   13.27
  -1   6  -8  270.99   10.54
  -1   6  -8  293.89   12.50
  -1   6  -8  277.22   12.87
   1   6   8  271.53   12.45
  -2  -6  -8  176.81    9.66
   2   6   8  175.37    9.17
  -2   6  -8  180.37    9.76
  -2   6  -8  165.64    7.04
  -3   6  -8   44.75    5.37
  -3   6  -8   34.54    2.55
   3   6   8   29.92    4.03
   3   6   8   33.68    4.99
   4   6   8  136.59    8.02
  -4   6  -8  119.76    8.56
  -4   6  -8  127.82    5.63
   4   6   8  135.75    9.01
  -5   6  -8  195.04   11.59
   5   6   8  207.12   10.62
   5   6   8  198.05   11.81
   6   6   8  123.38    8.10
  -6   6  -8  129.82    9.58
   6   6   8  121.56    9.28
   7   6   8   58.58    7.54
   7   6   8   44.37    5.66
  -7   6  -8   63.82    8.00
  -8   6  -8  129.34   10.85
   8   6   8  131.99    9.07
  -9   6  -8  105.54   11.99
   9   6   8  114.74    8.94
  11  -7  -8   45.64    7.23
 -11   7   8   47.89    7.13
  10  -7  -8    3.80    3.17
 -10   7   8    4.21    3.12
  10   7  -8    3.25    3.01
   9  -7  -8   26.83    5.44
  -9   7   8   31.92    5.29
   9   7  -8   42.99    6.72
   8  -7  -8    3.59    2.86
   8   7  -8    5.46    2.76
  -8   7   8    1.90    2.50
   7  -7  -8  183.12   11.05
   7   7  -8  148.82   10.28
  -7   7   8  157.85    9.86
   6  -7  -8    0.29    2.33
  -6   7   8    1.82    1.96
   6   7  -8    4.29    2.35
   5  -7  -8   63.19    6.65
   5   7  -8   69.12    6.77
  -5   7   8   73.39    6.03
   4  -7  -8   50.03    5.92
   4   7  -8   47.04    5.50
  -4   7   8   49.36    5.50
   3  -7  -8  244.64   12.41
   3   7  -8  240.20   11.44
   2  -7  -8  128.04    8.26
   2   7  -8  122.46    7.13
  -2   7   8  126.81    8.06
   1  -7  -8   45.41    5.36
  -1   7   8   51.87    5.39
   1   7  -8   61.95    4.45
   0  -7  -8   94.73    6.99
   0  -7   8   92.94    3.93
   0   7   8   91.75    6.66
   0   7  -8   96.67    5.49
  -1  -7  -8  142.07    8.89
   1  -7   8  158.55    6.54
  -1   7  -8  165.07    9.46
   1   7   8  148.48    8.81
  -1   7  -8  148.95    7.13
   2  -7   8   38.63    3.60
  -2  -7  -8   40.18    5.16
   2   7   8   32.66    4.51
  -2   7  -8   33.43    4.87
  -2   7  -8   32.47    3.24
   3   7   8   34.25    4.53
  -3   7  -8   61.99    6.81
  -3   7  -8   42.62    3.27
   4   7   8   91.50    7.02
   4   7   8   99.77    7.94
  -4   7  -8   94.22    7.73
  -5   7  -8   89.76    7.91
   5   7   8   88.03    7.80
   5   7   8   94.32    7.11
  -6   7  -8   48.40    6.92
   6   7   8   46.31    6.72
   6   7   8   46.83    5.75
   7   7   8  170.48   11.63
   7   7   8  169.51   10.48
  -7   7  -8  160.38   11.86
  -8   7  -8   22.67    5.49
   8   7   8   22.89    4.75
  -9   7  -8   42.16    7.96
   9   7   8   31.01    5.70
  10  -8  -8   27.85    6.01
  10   8  -8   41.53    6.86
 -10   8   8   45.04    6.84
   9  -8  -8   41.48    6.58
   9   8  -8   24.54    5.31
  -9   8   8   30.03    5.51
   8  -8  -8   31.74    5.76
  -8   8   8   29.67    5.30
   8   8  -8   27.11    5.30
   7  -8  -8   29.98    5.31
  -7   8   8   20.69    4.35
   7   8  -8   29.19    5.25
   6  -8  -8   52.22    6.69
   6   8  -8   42.97    5.92
  -6   8   8   50.42    6.22
   5  -8  -8  247.11   13.42
   5   8  -8  260.94   13.29
  -5   8   8  251.77   12.97
   4  -8  -8    5.39    2.75
   4   8  -8    1.61    1.93
   3  -8  -8   17.93    3.97
  -3   8   8   14.31    3.56
   3   8  -8   16.54    3.40
   2  -8  -8   75.17    7.19
   2   8  -8   72.06    5.52
  -2   8   8   61.86    6.36
   1  -8  -8   63.07    6.45
   1   8  -8   64.14    4.94
  -1   8   8   54.96    6.16
   0  -8  -8    4.80    2.62
   0   8  -8    5.12    1.82
   0   8   8    3.88    2.53
  -1  -8  -8   38.40    5.13
   1  -8   8   46.24    3.13
  -1   8  -8   49.50    4.53
   1   8   8   49.82    5.92
  -1   8  -8   52.94    6.38
   2  -8   8  114.52    5.96
  -2  -8  -8  130.22    8.46
   2   8   8  128.77    8.45
  -2   8  -8  117.21    8.60
  -2   8  -8  113.71    6.30
   3  -8   8  209.87    9.40
  -3   8  -8  189.72   11.81
   3   8   8  205.95   11.22
   4  -8   8   -0.80    1.50
   4   8   8    0.24    2.07
  -4   8  -8   -0.30    2.24
   4   8   8   -0.79    2.43
   5  -8   8   62.59    6.21
   5   8   8   55.19    6.47
  -5   8  -8   61.52    7.63
   5   8   8   54.08    6.96
   6  -8   8    5.38    2.70
   6   8   8    5.67    3.10
   6   8   8    4.82    3.18
  -6   8  -8    3.57    2.99
   7   8   8  128.04    9.45
  -7   8  -8  117.79   10.59
   7   8   8  138.42   10.38
  -8   8  -8   13.46    4.97
   8   8   8    9.19    3.80
   9  -9  -8  142.38   11.15
  -9   9   8  119.27    9.96
   9   9  -8  123.30   11.98
   8  -9  -8   14.16    4.51
  -8   9   8   18.06    4.48
   8   9  -8   11.79    4.09
   7  -9  -8    0.19    2.64
  -7   9   8    1.69    2.37
   7   9  -8    1.07    2.54
   6  -9  -8  113.71    9.17
   6   9  -8  117.15    9.02
  -6   9   8  124.76    9.15
   5  -9  -8   90.91    8.84
   5   9  -8  104.07    8.13
   4  -9  -8   61.89    7.10
   4   9  -8   64.18    6.78
  -4   9   8   55.55    6.67
   3  -9  -8   78.29    7.84
   3   9  -8   80.44    6.52
  -3   9   8   82.20    8.02
   2  -9  -8  311.55   15.25
   2   9  -8  292.84   13.75
  -2   9   8  315.20   15.32
   1  -9  -8  188.38   11.04
  -1   9   8  175.29   10.83
   1   9  -8  179.13    9.52
   0  -9  -8   37.20    5.38
   0   9  -8   44.15    4.86
   0   9   8   47.91    6.03
  -1  -9  -8   -1.51    2.05
  -1   9  -8    5.13    2.01
   1   9   8    6.31    2.99
  -2  -9  -8  138.10    9.14
   2   9   8  119.46    8.81
  -2   9  -8  138.87    9.90
   3   9   8  150.79    9.76
  -3   9  -8  133.28   10.10
   4  -9   8   99.63    6.44
   4   9   8  110.01    8.35
   4   9   8   91.60    8.09
  -4   9  -8   92.25    9.54
   5  -9   8   -0.63    1.88
   5   9   8   -2.44    2.12
   5   9   8    1.97    2.96
  -5   9  -8   -1.76    2.35
   6  -9   8   77.28    7.46
   6   9   8   79.62    8.54
  -6   9  -8   69.54    8.86
   7  -9   8   18.35    4.31
   7   9   8   27.47    5.39
  -7   9  -8   21.82    5.95
   7 -10  -8   15.30    4.62
  -7  10   8   23.39    5.15
   7  10  -8   17.16    4.71
   6 -10  -8   56.42    7.27
  -6  10   8   51.19    7.00
   6  10  -8   43.10    6.56
   5 -10  -8   33.96    5.83
  -5  10   8   40.38    6.44
   5  10  -8   32.78    5.68
   4 -10  -8   20.86    4.69
  -4  10   8   14.28    4.12
   4  10  -8   10.01    3.31
   3 -10  -8   19.88    4.64
   3  10  -8   18.51    3.95
  -3  10   8   15.00    4.21
   2 -10  -8   47.07    6.33
  -2  10   8   34.78    5.76
   2  10  -8   43.37    5.40
   1 -10  -8   23.56    4.65
   1  10  -8   31.13    4.59
  -1  10   8   24.43    5.00
   0 -10  -8   23.74    4.83
   0  10  -8   27.74    4.21
   0  10   8   15.43    4.18
  -1 -10  -8   15.56    3.89
   1  10   8   15.24    4.31
  -2 -10  -8   18.57    4.18
  -2  10  -8   22.07    5.13
   2  10   8   10.54    3.74
   3  10   8  113.62    8.82
   3  10   8  113.42    8.89
  -3  10  -8   88.02    9.53
  -4  10  -8   30.21    5.97
   4  10   8   40.03    6.13
   5  10   8   14.47    4.20
  -5  10  -8   12.27    4.32
   5 -11  -8   -3.13    2.51
  -5  11   8    1.23    3.12
   5  11  -8    6.11    3.35
   4 -11  -8   27.96    5.44
   4  11  -8   24.17    5.02
  -4  11   8   19.21    4.84
   3 -11  -8  120.90    9.50
  -3  11   8  101.28   10.02
   3  11  -8  120.92    8.88
   2 -11  -8   13.30    4.00
  -2  11   8   10.70    3.80
   2  11  -8    2.57    2.35
   1 -11  -8   -0.16    2.48
   1  11  -8    1.63    2.22
  -1  11   8   -0.01    2.75
   0 -11  -8   35.51    5.74
   0  11   8   37.58    6.15
  -1 -11  -8  100.59    9.33
   1  11   8   98.77    9.93
  -2 -11  -8    0.47    2.63
   2  11   8    0.55    2.59
   3  11   8   17.61    4.71
  -3  11  -8   15.13    4.73
  13   0  -9   -0.21    2.69
 -12   0   9    1.73    2.16
  12   0  -9    0.56    2.49
 -11   0   9   -0.76    1.76
  11   0  -9   -2.68    1.99
  10   0  -9   -2.09    1.68
 -10   0   9   -2.93    1.30
  -9   0   9    0.06    1.50
   9   0  -9   -0.17    1.85
   8   0  -9    0.50    1.72
  -8   0   9   -0.31    1.26
   7   0  -9   -0.05    1.44
  -7   0   9   -0.14    1.04
  -6   0   9   -0.70    0.85
   6   0  -9   -0.36    1.29
  -5   0   9    0.46    0.74
  -5   0   9   -0.69    1.06
   5   0  -9    0.75    1.31
  -4   0   9    1.08    1.11
  -4   0   9    0.32    0.48
   4   0  -9   -0.02    1.08
   3   0  -9   -0.34    1.09
  -3   0   9    2.02    1.28
   2   0  -9    0.90    1.13
  -2   0   9    0.04    0.97
   1   0  -9    1.83    1.22
  -1   0   9    1.28    1.09
   0   0   9    1.73    1.17
   1   0   9    2.13    1.56
   1   0   9    1.60    0.55
   1   0   9    1.59    1.16
   2   0   9    0.56    0.51
  -2   0  -9    0.15    0.87
   2   0   9    1.14    1.58
   3   0   9    0.41    0.57
  -3   0  -9    1.17    1.30
   3   0   9   -0.69    1.60
  -4   0  -9   -1.22    1.10
   4   0   9    0.72    2.10
  -5   0  -9   -0.83    1.36
  -5   0  -9    0.08    0.69
   5   0   9   -1.19    1.93
  -6   0  -9    1.70    1.98
  -7   0  -9    2.26    2.22
  -8   0  -9    0.89    2.27
  -9   0  -9    0.59    2.25
 -10   0  -9    1.83    2.60
 -11   0  -9    1.33    2.81
  13  -1  -9    6.56    3.55
 -13  -1   9    9.26    3.51
 -13   1   9   18.29    4.25
  13   1  -9   11.96    3.92
 -12  -1   9   11.89    3.48
  12  -1  -9    7.72    3.34
 -12   1   9   12.75    3.55
  12   1  -9    9.15    3.25
  11  -1  -9    4.96    2.99
 -11  -1   9    7.97    2.91
 -11   1   9   10.42    3.14
  11   1  -9    7.57    3.02
  10  -1  -9   67.59    6.86
 -10  -1   9   67.10    6.05
  10   1  -9   68.58    6.44
 -10   1   9   66.75    5.93
   9  -1  -9    4.79    2.43
  -9  -1   9    2.27    1.89
   9   1  -9    3.71    2.15
  -9   1   9    2.32    1.91
   8  -1  -9   47.29    5.25
  -8  -1   9   57.33    4.80
  -8   1   9   50.85    4.40
   8   1  -9   43.84    4.63
   7  -1  -9   22.46    3.59
  -7  -1   9   20.06    3.03
  -7   1   9   14.38    2.43
   7   1  -9   19.18    2.90
  -6  -1   9   -0.70    0.91
   6  -1  -9    1.12    1.48
   6   1  -9    0.07    1.22
  -6   1   9    0.85    1.00
   5  -1  -9    7.79    2.16
  -5   1   9    7.39    1.27
   5   1  -9    5.13    1.64
  -4  -1   9   13.53    2.47
  -4  -1   9   12.93    1.98
   4  -1  -9    8.85    2.18
  -4   1   9   12.29    1.25
   4   1  -9   11.34    1.95
  -3  -1   9    1.08    1.01
  -3  -1   9   -0.61    0.83
   3  -1  -9    0.51    1.27
  -3  -1   9    0.36    0.40
  -3   1   9    1.82    1.28
   3   1  -9    0.88    1.08
   2  -1  -9   13.44    2.42
  -2  -1   9   13.13    1.92
  -2  -1   9   12.39    1.96
  -2   1   9   12.15    2.19
   2   1  -9    8.95    1.68
  -1  -1   9   43.82    2.88
   1  -1  -9   50.42    3.92
  -1  -1   9   52.19    3.49
   1   1  -9   44.77    3.29
  -1   1   9   50.73    3.94
   0  -1   9  143.78    7.90
   0  -1  -9  133.31    7.11
   0  -1   9  135.44    6.58
   0  -1  -9  141.55    5.47
   0  -1   9  146.00    5.30
   0   1  -9  147.85    5.60
   1  -1   9  669.46   25.69
  -1  -1  -9  697.93   23.48
   1  -1   9  722.47   24.31
  -1   1  -9  723.47   23.17
   1   1   9  733.37   22.81
   2  -1   9    1.90    1.81
  -2  -1  -9    3.06    1.39
  -2   1  -9    3.39    1.31
   2   1   9    2.15    0.91
   2   1   9    3.01    2.02
   3  -1   9  261.92   13.10
  -3  -1  -9  254.34   11.56
  -3   1  -9  259.68   11.18
   3   1   9  258.73   12.99
   3   1   9  273.28    9.56
  -4  -1  -9  261.92   12.50
   4  -1   9  270.08   13.93
  -4   1  -9  270.50   12.24
   4   1   9  269.68   13.87
   4   1   9  280.03   10.17
  -5  -1  -9   43.65    5.29
  -5  -1  -9   48.03    3.17
   5   1   9   34.93    5.36
   5   1   9   45.93    3.30
  -5   1  -9   40.05    5.02
  -5   1  -9   42.73    2.27
  -6  -1  -9    5.90    2.46
   6   1   9    1.68    1.36
  -6   1  -9    6.84    2.71
   6   1   9    7.22    3.25
  -7  -1  -9  102.61    8.04
  -7   1  -9   85.82    7.60
  -8  -1  -9   18.29    4.48
  -8   1  -9   14.59    4.25
  -9  -1  -9   14.50    4.03
  -9   1  -9   11.51    3.88
 -10  -1  -9   -0.03    2.41
 -10   1  -9   -0.11    2.43
 -11  -1  -9   20.58    5.12
 -11   1  -9   17.02    4.83
 -13  -2   9    9.31    3.44
  13  -2  -9   12.68    4.26
 -13   2   9   10.39    3.66
 -12  -2   9   25.93    4.90
  12  -2  -9   18.03    4.61
 -12   2   9   13.92    3.85
  12   2  -9   11.80    3.44
  11  -2  -9    1.15    2.65
 -11  -2   9    3.08    2.38
  11   2  -9    4.11    2.48
 -11   2   9    0.66    1.93
 -10  -2   9   13.07    3.42
  10  -2  -9   19.97    4.24
  10   2  -9   16.52    3.30
 -10   2   9   16.02    3.59
   9  -2  -9   45.34    5.79
   9   2  -9   46.82    4.82
  -9   2   9   54.39    5.52
   8  -2  -9    3.34    2.33
  -8   2   9    4.32    1.85
   8   2  -9    4.35    1.90
   7  -2  -9   40.24    4.93
   7   2  -9   42.48    3.95
  -7   2   9   44.83    3.71
   6  -2  -9    3.74    1.98
   6   2  -9    2.48    1.39
  -6   2   9    3.64    1.40
   5  -2  -9  113.44    6.67
   5   2  -9   92.29    5.04
  -5   2   9  106.99    4.97
  -4  -2   9   65.71    4.76
  -4  -2   9   70.74    3.85
   4  -2  -9   67.46    5.00
  -4  -2   9   69.60    3.65
   4   2  -9   70.79    3.90
  -4   2   9   68.28    3.40
  -3  -2   9   77.78    4.79
  -3  -2   9   86.03    4.22
   3  -2  -9   83.44    5.49
  -3  -2   9   87.21    3.85
   3   2  -9   79.41    4.20
   2  -2  -9    5.78    1.86
  -2  -2   9    3.01    1.02
   2  -2  -9    3.31    0.65
  -2  -2   9    3.21    0.84
  -2  -2   9    1.86    0.89
   2   2  -9    2.69    1.11
   1  -2  -9   44.71    4.33
  -1  -2   9   45.16    2.59
   1  -2  -9   51.32    2.43
  -1  -2   9   49.52    2.62
  -1  -2   9   42.75    3.85
  -1  -2   9   45.92    3.13
   0  -2   9    0.14    0.88
   0  -2   9   -0.23    0.34
   0  -2  -9    1.25    1.40
   0  -2   9    0.57    1.26
   0  -2   9    0.48    0.75
   0   2   9   -0.29    0.86
   0   2  -9   -0.13    0.72
   1  -2   9   23.70    2.64
   1  -2   9   21.12    3.54
   1  -2   9   28.21    3.02
  -1  -2  -9   25.15    3.33
  -1   2  -9   25.89    2.67
   1   2   9   25.54    2.58
   2  -2   9   71.91    5.85
   2  -2   9   71.23    4.65
   2   2   9   64.28    3.78
  -2   2  -9   65.18    4.28
   2   2   9   46.31    5.37
   3  -2   9   47.52    5.91
   3   2   9   44.74    3.17
  -3   2  -9   45.59    4.44
   3   2   9   38.16    5.05
   4   2   9   19.76    2.41
   4   2   9   20.33    4.08
  -4   2  -9   16.71    3.11
  -5  -2  -9   26.28    2.97
  -5   2  -9   23.99    3.97
   5   2   9   26.65    4.82
   5   2   9   25.28    2.99
  -6  -2  -9    1.85    1.89
   6   2   9   -1.51    1.09
   6   2   9    1.36    2.49
  -6   2  -9    0.40    1.83
  -7  -2  -9   -2.01    1.59
   7   2   9    0.04    1.45
  -7   2  -9    0.79    2.08
  -8  -2  -9   25.09    4.94
   8   2   9   25.13    3.65
  -8   2  -9   24.48    5.13
  -9  -2  -9    3.86    2.71
  -9   2  -9    4.01    3.04
 -10  -2  -9   10.22    3.71
 -10   2  -9   14.50    4.74
 -11  -2  -9    1.41    2.69
 -11   2  -9    2.10    3.21
 -13  -3   9    4.59    3.00
 -12  -3   9    0.13    2.02
  12  -3  -9    2.54    2.95
 -12   3   9    0.29    2.47
  11  -3  -9    1.58    2.64
 -11   3   9   -0.57    2.00
  10  -3  -9    8.18    3.16
 -10   3   9    5.50    2.56
  10   3  -9    2.58    2.10
   9  -3  -9   25.58    4.47
  -9   3   9   25.97    4.01
   9   3  -9   20.89    3.19
   8  -3  -9   21.94    4.14
   8   3  -9   27.74    3.23
  -8   3   9   28.58    3.81
   7  -3  -9    1.28    2.00
   7   3  -9    0.05    1.15
  -7   3   9    1.17    1.49
   6  -3  -9    1.31    1.86
  -6   3   9    3.34    1.46
   6   3  -9    1.04    1.04
   5  -3  -9   12.26    2.83
   5  -3  -9   20.32    2.63
   5   3  -9   15.91    1.91
  -5   3   9   18.27    2.33
  -4  -3   9   10.75    2.22
   4  -3  -9    8.97    1.62
  -4  -3   9   10.51    1.77
   4  -3  -9    8.53    2.40
   4   3  -9    9.24    1.39
  -4   3   9    6.59    1.46
   3  -3  -9    4.99    1.98
  -3  -3   9    3.99    0.96
  -3  -3   9    2.50    1.09
   3  -3  -9    4.49    1.16
  -3  -3   9    4.10    1.37
   2  -3  -9   38.75    2.46
   2  -3  -9   33.51    3.97
  -2  -3   9   31.55    3.46
  -2  -3   9   32.21    2.48
  -2  -3   9   29.30    2.20
  -2  -3   9   33.88    2.60
   1  -3  -9  173.74    8.69
  -1  -3   9  159.99    6.63
  -1  -3   9  164.11    6.91
  -1  -3   9  160.87    6.27
   1  -3  -9  174.28    6.72
  -1  -3   9  172.35    8.34
   0  -3   9   10.84    0.99
   0  -3  -9    8.15    2.27
   0  -3   9    7.81    2.23
   0  -3  -9    9.20    1.62
   0  -3   9    9.87    1.70
   0  -3   9   11.07    1.74
   0   3   9   11.68    2.06
   0   3  -9    8.89    1.70
   1  -3   9    9.67    2.64
  -1  -3  -9    9.67    2.47
   1  -3   9   13.61    2.16
   1  -3   9    9.88    1.88
  -1   3  -9   10.61    2.02
   1   3   9    8.91    1.84
   2  -3   9    4.21    1.60
   2  -3   9   -1.04    1.66
   2  -3   9    4.92    1.68
  -2   3  -9    2.85    1.49
   2   3   9    6.40    1.63
   3   3   9   81.37    6.72
  -3   3  -9   79.42    5.51
   3   3   9   89.41    5.02
   4   3   9   12.59    2.29
  -4   3  -9   14.66    3.08
   4   3   9   12.99    3.48
   5   3   9    7.42    1.97
  -5   3  -9    6.36    2.48
   5   3   9    6.79    3.03
   6   3   9    3.46    1.77
   6   3   9    0.79    2.40
  -6   3  -9    3.29    2.29
  -7   3  -9    7.83    3.32
   7   3   9    8.60    2.45
   8   3   9    1.17    1.79
  -8   3  -9    0.81    2.71
  -9  -3  -9    8.77    3.45
  -9   3  -9    7.80    3.94
   9   3   9    7.30    2.65
 -10  -3  -9    2.64    2.66
 -10   3  -9   -1.57    2.74
  12  -4  -9    6.90    3.59
 -12   4   9    6.32    3.24
  11  -4  -9    3.24    3.11
 -11   4   9    7.86    3.17
  10  -4  -9   27.63    5.14
 -10   4   9   24.76    4.39
   9  -4  -9   64.72    7.27
  -9   4   9   72.16    6.07
   8  -4  -9   99.05    7.57
  -8   4   9   86.88    6.26
   8   4  -9   88.94    4.98
   7  -4  -9    0.56    2.03
  -7   4   9    2.82    1.79
   7   4  -9    3.33    1.24
   6  -4  -9   39.18    5.07
   6  -4  -9   47.98    4.69
  -6   4   9   48.50    4.03
   6   4  -9   44.41    2.73
   5  -4  -9   84.95    6.43
   5  -4  -9   85.09    5.13
  -5  -4   9   92.84    5.54
  -5   4   9   83.17    5.15
   5   4  -9   86.54    3.60
   4  -4  -9  127.18    7.85
   4  -4  -9  141.68    6.50
  -4  -4   9  129.45    6.62
  -4   4   9  130.86    6.43
   3  -4  -9  397.19   14.01
  -3  -4   9  370.41   14.29
  -3  -4   9  378.99   14.30
  -3  -4   9  400.63   14.40
   3  -4  -9  399.53   16.19
  -2  -4   9  267.24    8.87
  -2  -4   9  272.42   10.61
  -2  -4   9  273.92   10.08
  -2  -4   9  261.40   11.00
   2  -4  -9  269.69   10.22
   2  -4  -9  232.24   11.71
   2   4  -9  269.51   10.71
  -1  -4   9    5.31    1.50
   1  -4  -9    4.39    1.29
  -1  -4   9    3.45    1.00
  -1  -4   9    7.62    2.07
  -1  -4   9    5.90    1.11
   1  -4  -9    1.92    1.73
   0  -4  -9   10.39    2.59
   0  -4   9    8.77    2.41
   0  -4  -9   10.60    2.01
   0  -4   9    9.27    1.57
   0  -4   9    9.81    1.93
   0   4  -9   10.80    2.14
   0   4   9    9.43    2.18
   1  -4   9  161.51    7.17
   1  -4   9  169.57    7.84
  -1  -4  -9  155.63    8.70
  -1   4  -9  164.09    8.03
   1   4   9  149.96    7.62
  -2   4  -9   32.09    3.87
   2   4   9   28.24    3.38
   3   4   9   44.18    4.25
   3   4   9   45.11    5.82
  -3   4  -9   39.11    4.46
   4   4   9   17.04    2.87
   4   4   9   12.76    3.56
  -4   4  -9   13.04    2.96
   5   4   9   44.92    4.53
  -5   4  -9   58.08    6.33
   5   4   9   41.08    5.92
   6   4   9   66.27    5.30
  -6   4  -9   65.86    7.23
   6   4   9   67.45    7.74
   7   4   9   32.79    4.48
   7   4   9   25.75    5.49
  -7   4  -9   23.60    4.82
  -8   4  -9   -1.77    1.99
   8   4   9    1.50    1.95
  -9   4  -9  207.10   14.37
   9   4   9  239.98   12.33
 -10  -4  -9   35.19    6.32
 -10   4  -9   33.43    6.92
  10   4   9   39.49    5.52
  12  -5  -9    0.53    3.16
 -12   5   9    1.59    2.87
  11  -5  -9    4.14    3.34
 -11   5   9    4.05    3.02
  10  -5  -9    0.37    2.66
 -10   5   9   -1.36    1.93
   9  -5  -9   31.24    5.36
  -9   5   9   32.85    4.87
   8  -5  -9   21.76    4.39
  -8   5   9   18.89    3.55
   7  -5  -9   62.91    6.78
  -7   5   9   56.78    4.99
   6  -5  -9   28.86    4.56
  -6   5   9   36.52    4.22
   6   5  -9   37.47    5.12
   5  -5  -9  117.01    7.72
   5  -5  -9  110.57    6.35
  -5  -5   9  104.46    5.00
  -5   5   9  105.35    6.30
   5   5  -9   99.44    7.00
   4  -5  -9    7.47    2.57
  -4  -5   9    6.95    1.55
   4  -5  -9    4.73    1.76
  -4   5   9    6.15    1.89
   4   5  -9    7.34    2.25
  -3  -5   9    2.34    1.22
  -3  -5   9    3.59    1.57
   3  -5  -9    2.42    1.99
   3  -5  -9    2.62    1.53
  -3  -5   9    1.82    1.30
   3   5  -9    0.30    1.32
   2  -5  -9    4.74    1.56
  -2  -5   9    7.51    1.99
   2  -5  -9    2.88    2.06
  -2  -5   9    3.15    1.47
  -2  -5   9    6.47    1.49
   2   5  -9    4.34    1.57
   1  -5  -9   79.54    5.99
   1  -5  -9   75.43    4.86
  -1  -5   9   83.13    5.20
  -1  -5   9   78.06    3.36
  -1  -5   9   80.56    4.23
   1   5  -9   83.37    4.76
  -1   5   9   88.21    5.78
   0  -5  -9    1.99    1.45
   0  -5  -9    1.76    1.81
   0  -5   9    1.64    0.97
   0   5  -9    2.32    1.07
   0   5   9    0.45    1.44
   0   5  -9    3.44    1.63
  -1  -5  -9   56.29    5.65
  -1  -5  -9   65.53    4.65
   1  -5   9   56.92    3.76
  -1   5  -9   61.27    3.18
   1   5   9   48.21    4.74
  -1   5  -9   59.83    4.90
  -2  -5  -9    2.42    2.09
   2   5   9    4.63    1.93
  -2   5  -9    1.23    1.55
  -2   5  -9    3.04    0.74
   3   5   9  147.41    8.08
  -3   5  -9  168.45    9.30
   3   5   9  161.88   10.01
   4   5   9    5.29    2.12
  -4   5  -9    3.98    2.34
   4   5   9    5.22    2.83
   5   5   9    1.77    2.37
  -5   5  -9    1.69    2.10
   5   5   9   -0.22    1.61
   6   5   9   38.88    4.79
   6   5   9   45.01    6.67
  -6   5  -9   27.98    5.19
   7   5   9    0.67    2.87
   7   5   9    4.81    2.48
  -7   5  -9    1.17    2.42
   8   5   9    2.42    2.38
  -8   5  -9   -0.79    2.43
   9   5   9    5.42    2.93
  -9   5  -9    2.67    3.43
  11  -6  -9   66.59    8.37
 -11   6   9   54.04    7.13
  10  -6  -9   12.17    4.13
 -10   6   9    9.29    3.35
   9  -6  -9   16.83    4.62
  -9   6   9   15.22    3.83
   8  -6  -9    5.25    2.93
  -8   6   9    4.54    2.58
   8   6  -9    9.45    3.31
   7  -6  -9   37.38    5.53
   7   6  -9   27.83    4.81
  -7   6   9   43.19    5.17
   6  -6  -9   23.79    4.34
   6   6  -9   18.64    3.83
  -6   6   9   21.96    3.55
   5  -6  -9   27.58    4.46
   5   6  -9   37.16    5.04
  -5   6   9   26.25    3.82
   4  -6  -9    2.42    2.27
   4   6  -9    2.43    1.92
   3  -6  -9  193.87   10.74
   3   6  -9  207.55    9.97
   2  -6  -9   46.04    5.38
  -2  -6   9   47.81    3.65
   2   6  -9   52.05    4.26
  -1  -6   9    8.86    1.78
   1  -6  -9    4.51    2.22
  -1   6   9   11.07    2.78
   1   6  -9    9.23    2.07
   0  -6  -9   -0.92    1.69
   0  -6   9   -0.28    0.81
   0   6  -9    0.07    1.05
   0   6  -9   -0.36    1.48
   0   6   9    1.11    1.70
  -1  -6  -9  123.35    7.99
  -1   6  -9  114.67    5.38
   1   6   9  107.30    7.04
  -1   6  -9  112.07    7.34
  -2  -6  -9   81.22    6.67
   2   6   9   95.10    6.42
  -2   6  -9   93.77    6.79
  -2   6  -9   92.00    4.32
   3   6   9   88.47    7.46
  -3   6  -9   83.25    6.64
   3   6   9   81.05    6.01
   4   6   9    7.99    3.42
   4   6   9    5.38    2.43
  -4   6  -9    6.79    2.89
   5   6   9  164.13   10.88
   5   6   9  157.85    9.25
  -5   6  -9  168.81   10.64
   6   6   9    8.23    3.98
   6   6   9    7.87    2.77
  -6   6  -9   14.87    4.13
   7   6   9    0.25    2.13
  -7   6  -9   -0.81    2.46
   7   6   9    4.40    3.53
   8   6   9    1.64    2.45
  -8   6  -9    1.85    3.04
  -9   6  -9   94.92   11.23
   9   6   9   65.90    7.58
  10  -7  -9   63.80    8.19
 -10   7   9   69.92    7.86
   9  -7  -9   60.29    7.66
   9   7  -9   53.91    7.07
  -9   7   9   53.49    6.55
   8  -7  -9  126.69    9.81
  -8   7   9  130.31    9.08
   8   7  -9  156.48   10.53
   7  -7  -9   65.38    7.36
  -7   7   9   83.26    6.87
   7   7  -9   89.95    8.74
   6  -7  -9   37.92    5.69
   6   7  -9   44.37    5.92
  -6   7   9   51.00    5.74
   5  -7  -9  115.39    8.54
  -5   7   9  121.92    7.80
   5   7  -9  114.95    8.02
   4  -7  -9  169.15   10.19
   4   7  -9  155.77    9.16
   3  -7  -9  266.12   13.39
   3   7  -9  268.21   12.42
   2  -7  -9   13.74    3.67
   2   7  -9   16.11    2.95
  -2   7   9   15.55    3.43
   1  -7  -9  123.20    8.22
   1   7  -9  113.21    6.51
  -1   7   9  124.81    7.95
   0  -7  -9  257.61   12.65
   0  -7   9  228.74    8.21
   0   7   9  260.01   12.24
   0   7  -9  230.96   10.02
  -1  -7  -9  175.63   10.09
   1  -7   9  169.65    7.07
  -1   7  -9  178.40   10.10
  -1   7  -9  172.30    7.61
   1   7   9  149.45    9.19
  -2  -7  -9    5.39    2.80
   2   7   9    7.08    2.61
  -2   7  -9    4.04    2.47
  -2   7  -9    3.92    1.40
   3   7   9  418.81   19.38
   3   7   9  442.63   18.24
  -3   7  -9  438.66   19.22
   4   7   9  222.22   12.64
   4   7   9  200.04   10.92
  -4   7  -9  194.73   11.81
   5   7   9   96.01    8.40
  -5   7  -9   95.92    8.18
   5   7   9   80.67    6.79
  -6   7  -9    3.18    3.06
   6   7   9    8.61    3.87
   6   7   9    1.42    2.36
   7   7   9  223.43   13.92
   7   7   9  216.95   12.33
  -7   7  -9  225.69   14.37
   8   7   9  136.32    9.86
  -8   7  -9  162.50   12.47
   9  -8  -9    7.62    3.90
  -9   8   9    1.33    2.63
   9   8  -9    9.58    3.86
   8  -8  -9    5.93    3.33
  -8   8   9   -0.16    2.45
   8   8  -9    4.68    2.96
   7  -8  -9  142.48   10.24
  -7   8   9  132.84    9.12
   7   8  -9  118.43    9.41
   6  -8  -9   45.39    6.34
   6   8  -9   32.52    5.22
  -6   8   9   42.51    5.69
   5  -8  -9   21.31    4.47
   5   8  -9   16.94    3.82
   4  -8  -9   -0.83    2.19
   4   8  -9   -0.27    1.66
   3  -8  -9  151.08    9.90
  -3   8   9  163.99   10.03
   3   8  -9  150.93    8.95
   2  -8  -9   38.73    5.43
   2   8  -9   37.56    4.55
  -2   8   9   37.53    5.43
   1  -8  -9   17.66    3.91
  -1   8   9   18.16    3.84
   1   8  -9   19.97    3.26
   0  -8  -9    2.01    2.42
   0   8  -9    3.97    1.78
   0   8   9    3.37    2.49
  -1  -8  -9   51.55    6.17
  -1   8  -9   44.89    5.96
   1   8   9   48.71    5.85
  -1   8  -9   65.72    4.48
   2  -8   9    5.25    1.74
  -2  -8  -9    6.24    3.12
   2   8   9    6.51    2.76
  -2   8  -9    5.35    2.93
   3  -8   9   27.80    3.53
  -3   8  -9   23.95    4.83
   3   8   9   26.91    4.48
   4  -8   9   -1.82    1.49
   4   8   9    0.88    2.10
  -4   8  -9   -1.55    2.25
   4   8   9   -3.03    2.39
   5   8   9  145.03    9.62
  -5   8  -9  142.46   10.63
   5   8   9  146.66   10.60
   6   8   9   17.35    4.82
  -6   8  -9   13.86    4.40
   6   8   9    8.41    3.41
   7   8   9    1.92    2.77
   7   8   9    7.01    3.78
  -7   8  -9    0.28    3.11
   8  -9  -9   73.17    8.57
  -8   9   9   55.72    7.31
   8   9  -9   38.85    6.56
   7  -9  -9   62.52    7.70
   7   9  -9   57.79    7.42
  -7   9   9   59.41    7.05
   6  -9  -9    6.68    3.48
  -6   9   9    5.07    2.96
   6   9  -9    4.42    2.97
   5  -9  -9  162.77   10.85
   5   9  -9  141.31    9.73
   4  -9  -9   18.41    4.36
   4   9  -9   16.91    3.82
  -4   9   9   13.89    4.02
   3  -9  -9   23.69    4.87
   3   9  -9   16.65    3.69
  -3   9   9   27.38    4.95
   2  -9  -9   -0.46    2.16
  -2   9   9   -2.94    1.70
   2   9  -9    1.12    1.84
   1  -9  -9  152.97   10.24
   1   9  -9  163.43    8.80
  -1   9   9  152.10   10.03
   0  -9  -9   43.57    5.88
   0   9  -9   41.67    4.62
   0   9   9   48.21    6.39
  -1  -9  -9   19.32    4.23
   1   9   9   12.30    3.63
  -2  -9  -9    5.18    3.02
  -2   9  -9    4.13    2.82
   2   9   9    8.94    3.33
   3   9   9   96.95    8.98
  -3   9  -9   97.66    8.50
   3   9   9   89.89    8.22
   4   9   9    5.41    2.97
  -4   9  -9    5.91    3.51
   4   9   9    4.14    3.13
  -5   9  -9    0.37    2.90
   5   9   9    3.35    3.52
   5   9   9   -1.88    2.18
   6   9   9   17.73    4.47
  -6   9  -9   16.61    5.17
   7 -10  -9  121.41   11.30
  -7  10   9   83.66    9.10
   7  10  -9   98.26   10.30
   6 -10  -9  103.41   10.22
   6  10  -9   97.87    9.87
   5 -10  -9  165.64   11.39
   5  10  -9  157.69   10.75
  -5  10   9  150.15   11.01
   4 -10  -9   25.99    5.36
  -4  10   9   20.45    4.87
   4  10  -9   15.56    3.92
   3 -10  -9  192.85   11.80
  -3  10   9  155.25   10.98
   3  10  -9  159.64   10.09
   2 -10  -9  110.52    8.87
   2  10  -9  104.34    7.61
  -2  10   9  108.23    8.83
   1 -10  -9   58.94    7.18
  -1  10   9   59.74    7.38
   0 -10  -9   63.23    7.14
   0  10   9   47.76    6.48
  -1 -10  -9  193.38   12.00
   1  10   9  197.99   12.17
  -2 -10  -9  119.09    9.01
  -2  10  -9  102.79    9.17
   2  10   9  108.40   10.01
  -3  10  -9   77.21    9.09
   3  10   9   74.72    8.43
   3  10   9   77.81    8.48
   4  10   9   10.36    3.81
  -4  10  -9    6.50    3.73
   5  10   9  203.32   12.65
  -5  10  -9  200.02   13.87
   4 -11  -9    6.86    3.64
  -4  11   9   11.85    4.19
   4  11  -9    9.38    3.57
   3 -11  -9    2.27    3.00
   3  11  -9    3.59    2.70
  -3  11   9    3.89    3.29
   2 -11  -9   27.39    5.50
  -2  11   9   23.90    5.31
   1 -11  -9   54.92    7.28
  -1  11   9   51.78    7.20
   0 -11  -9   14.08    4.16
   0  11   9   18.50    4.82
  -1 -11  -9    2.51    3.06
   1  11   9    5.26    3.50
   2  11   9    6.13    3.50
 -13   0  10   15.57    3.99
  13   0 -10   15.90    4.47
  12   0 -10  102.21    8.31
 -12   0  10   99.49    8.03
  11   0 -10   19.54    4.17
 -11   0  10   21.82    4.16
 -10   0  10   69.28    5.86
  10   0 -10   68.45    6.75
   9   0 -10   24.51    4.07
  -9   0  10   25.50    3.69
  -8   0  10  105.84    6.32
   8   0 -10  111.35    7.11
   7   0 -10  336.12   13.79
  -7   0  10  318.28   12.59
   6   0 -10  295.78   12.30
  -6   0  10  285.56   10.73
   5   0 -10   80.14    5.12
  -5   0  10   75.60    3.47
   4   0 -10  373.86   14.70
  -4   0  10  401.75   14.64
  -3   0  10   -0.02    1.03
   3   0 -10   -1.14    1.09
  -2   0  10  465.76   16.84
   2   0 -10  466.06   17.06
  -1   0  10   80.27    5.08
   1   0 -10   88.13    5.29
   0   0 -10  714.29   22.19
   1   0  10    1.29    0.66
   1   0  10    0.55    1.75
  -1   0 -10    1.87    0.97
   2   0  10  531.31   16.61
   2   0  10  502.68   21.25
  -2   0 -10  557.05   18.76
   3   0  10    2.89    2.38
  -3   0 -10    2.65    1.50
   3   0  10    4.83    0.87
  -4   0 -10  678.06   25.01
   4   0  10  684.60   27.35
  -5   0 -10    3.25    2.06
   5   0  10    3.41    2.73
  -6   0 -10  609.50   24.60
  -7   0 -10   19.72    4.33
  -8   0 -10  505.94   22.86
  -9   0 -10    7.41    3.41
 -10   0 -10  253.04   15.48
 -13  -1  10   14.38    3.96
  13  -1 -10   13.00    4.25
 -13   1  10   10.55    3.61
 -12  -1  10  169.11   10.61
  12  -1 -10  173.55   11.16
 -12   1  10  152.95   10.28
  12   1 -10  171.01   10.45
  11  -1 -10    6.96    3.01
 -11  -1  10    2.72    2.34
  11   1 -10    1.73    2.32
 -11   1  10    7.04    2.73
 -10  -1  10  132.65    8.43
  10  -1 -10  140.33    9.05
 -10   1  10  121.53    8.00
  10   1 -10  132.96    8.35
   9  -1 -10   27.82    4.35
  -9  -1  10   24.91    3.88
   9   1 -10   25.99    3.98
  -9   1  10   29.90    3.98
   8  -1 -10  417.28   17.69
  -8  -1  10  419.82   16.84
  -8   1  10  439.20   16.50
   8   1 -10  448.65   17.10
   7  -1 -10    4.98    2.13
  -7  -1  10    3.83    1.69
  -7   1  10    2.61    1.42
   7   1 -10    4.61    1.85
   6  -1 -10  174.11    8.86
  -6  -1  10  164.40    7.54
  -6   1  10  168.89    7.11
   6   1 -10  184.22    8.33
   5  -1 -10    1.61    1.60
  -5  -1  10    0.72    1.17
  -5  -1  10    0.34    0.79
   5   1 -10    1.36    1.32
  -5   1  10    0.48    0.73
   4  -1 -10  977.35   32.52
  -4  -1  10  966.14   31.20
  -4  -1  10  971.69   29.32
  -4  -1  10  939.84   29.38
  -4  -1  10  952.93   32.64
   4   1 -10  954.01   31.42
  -3  -1  10    0.91    1.05
   3  -1 -10   -1.92    1.02
  -3  -1  10   -0.76    0.95
   3   1 -10   -0.29    1.02
   2  -1 -10  309.59   12.82
  -2  -1  10  315.50   12.04
  -2  -1  10  324.15   12.01
   2   1 -10  310.85   12.05
  -1  -1  10   82.30    4.94
  -1  -1  10   95.04    4.48
   1  -1 -10   89.18    5.59
   0  -1  10 1244.67   42.84
   0  -1  10 1295.64   38.97
   0  -1  10 1285.75   41.07
   0  -1 -10 1291.05   38.99
   0  -1 -10 1262.69   41.86
   0   1 -10 1253.81   39.21
   0   1  10 1294.27   39.86
  -1  -1 -10   12.12    1.88
   1  -1  10   11.01    2.84
   1   1  10   13.91    1.71
  -1   1 -10   14.84    1.89
   1   1  10   15.04    3.16
   2  -1  10  130.74    8.27
  -2  -1 -10  123.65    6.43
   2   1  10  124.25    5.16
   2   1  10  109.03    7.81
  -2   1 -10  115.48    5.98
  -3  -1 -10  222.95   10.45
   3  -1  10  232.45   12.34
   3   1  10  227.25    8.35
  -3   1 -10  218.30    9.94
   3   1  10  218.40   12.08
  -4  -1 -10  514.86   20.47
   4  -1  10  503.01   22.22
   4   1  10  536.93   22.59
  -4   1 -10  522.16   20.12
   4   1  10  529.78   17.63
  -5  -1 -10    2.72    1.93
  -5   1 -10   10.54    2.85
   5   1  10   12.87    3.99
   5   1  10    8.41    1.73
  -6  -1 -10  328.78   15.80
   6   1  10  333.22   17.51
   6   1  10  330.82   12.62
  -6   1 -10  321.39   15.71
  -7  -1 -10  101.21    8.19
  -7   1 -10  107.99    8.49
  -8  -1 -10  457.32   20.72
  -8   1 -10  401.38   20.18
  -9  -1 -10   26.32    5.18
  -9   1 -10   26.78    5.51
 -10  -1 -10   49.62    7.37
 -10   1 -10   45.00    7.24
 -12  -2  10   96.66    7.93
  12  -2 -10   94.75    9.31
 -12   2  10   83.48    7.46
  11  -2 -10   16.50    4.39
 -11  -2  10   17.25    3.84
 -11   2  10   24.02    4.34
  11   2 -10   16.59    3.69
 -10  -2  10  520.59   21.02
  10  -2 -10  508.70   21.66
  10   2 -10  519.70   19.91
 -10   2  10  477.40   20.09
  -9  -2  10   56.72    5.86
   9  -2 -10   55.94    6.28
  -9   2  10   61.88    5.08
   9   2 -10   59.72    5.45
   8  -2 -10  139.94    8.75
  -8   2  10  135.62    7.38
   8   2 -10  143.67    7.50
   7  -2 -10   41.99    5.08
  -7   2  10   39.69    3.48
   7   2 -10   44.61    4.09
   6  -2 -10  721.26   26.31
   6   2 -10  712.40   24.32
  -6   2  10  734.84   23.98
   5  -2 -10   19.63    3.25
  -5   2  10   21.29    2.10
   5   2 -10   17.11    2.32
  -4  -2  10  172.35    6.73
   4  -2 -10  179.61    8.97
  -4  -2  10  168.12    8.48
  -4  -2  10  179.52    7.35
   4   2 -10  171.69    7.41
  -3  -2  10  108.67    5.81
  -3  -2  10  107.31    5.14
  -3  -2  10  101.63    4.29
   3  -2 -10  116.10    6.68
   3   2 -10  104.18    5.14
  -2  -2  10  661.05   20.93
  -2  -2  10  664.07   22.09
   2  -2 -10  658.36   23.90
  -2  -2  10  686.10   22.19
  -1  -2  10   28.52    2.07
  -1  -2  10   20.09    3.23
  -1  -2  10   30.85    2.94
   1  -2 -10   26.25    3.58
  -1  -2  10   29.37    1.98
   1  -2 -10   30.79    1.68
   0  -2  10  269.95   10.10
   0  -2  10  257.43   12.23
   0  -2 -10  255.55   11.85
   0  -2  10  277.63    8.51
   0  -2  10  280.74   10.84
   0   2 -10  269.92    9.99
   0   2  10  280.21   10.52
   1  -2  10  275.61   11.03
   1  -2  10  259.53   12.58
   1   2  10  259.72   10.07
  -1   2 -10  262.95   10.26
   2  -2  10  825.42   30.37
   2   2  10  828.30   26.65
   2   2  10  812.03   30.47
  -2   2 -10  804.54   27.41
   3  -2  10    1.77    2.16
  -3   2 -10   -0.48    1.10
   3   2  10    6.06    2.35
   3   2  10    0.94    1.03
  -4   2 -10   17.08    3.12
   4   2  10   16.64    2.31
   4   2  10   14.95    3.80
  -5  -2 -10   52.24    5.99
  -5   2 -10   62.85    6.40
   5   2  10   73.98    8.07
   5   2  10   53.65    3.94
  -6  -2 -10  283.20   14.28
   6   2  10  269.65   15.47
  -6   2 -10  278.78   14.14
   6   2  10  284.98   11.68
  -7  -2 -10   25.33    4.78
   7   2  10   32.35    3.92
  -7   2 -10   35.89    5.58
  -8  -2 -10  104.55    8.73
  -8   2 -10   99.49    8.89
  -9  -2 -10   96.76    8.69
  -9   2 -10   94.38   10.29
 -10  -2 -10  166.44   12.10
 -10   2 -10  174.84   12.91
 -12  -3  10   67.54    7.59
  12  -3 -10   75.57    8.63
 -12   3  10   62.28    7.26
  11  -3 -10    1.23    2.66
 -11  -3  10    1.31    2.17
 -11   3  10    0.51    1.98
  10  -3 -10  153.27   10.35
 -10   3  10  142.14    8.90
   9  -3 -10   37.76    5.62
  -9   3  10   33.41    4.38
   9   3 -10   27.34    3.61
   8  -3 -10  122.79    8.68
   8   3 -10  137.65    6.98
  -8   3  10  147.38    7.80
   7  -3 -10   40.47    5.22
   7   3 -10   35.93    3.38
  -7   3  10   39.88    4.06
   6  -3 -10  140.05    8.51
   6   3 -10  139.20    6.28
  -6   3  10  138.69    6.72
   5  -3 -10    5.66    2.30
  -5  -3  10   10.34    1.92
   5   3 -10    8.67    1.54
  -5   3  10    8.27    1.62
   4  -3 -10  189.92   10.07
  -4  -3  10  202.60    9.32
  -4  -3  10  213.09    8.39
   4  -3 -10  209.65    8.11
   4   3 -10  208.72    7.90
   3  -3 -10    1.13    0.86
  -3  -3  10   -0.01    0.81
  -3  -3  10    2.99    1.23
  -3  -3  10   -0.47    0.80
   3  -3 -10    2.18    1.81
  -2  -3  10  617.96   23.35
   2  -3 -10  664.41   21.09
  -2  -3  10  672.36   21.52
  -2  -3  10  676.10   21.67
   2  -3 -10  674.80   24.30
  -2  -3  10  661.22   21.71
  -1  -3  10   52.38    3.28
  -1  -3  10   54.39    2.79
  -1  -3  10   54.64    3.38
   1  -3 -10   47.77    4.95
  -1  -3  10   48.15    4.37
   1  -3 -10   51.30    3.04
   0  -3  10  381.61   14.05
   0  -3 -10  403.10   13.76
   0  -3 -10  390.50   16.02
   0  -3  10  390.02   13.97
   0  -3  10  387.92   16.19
   0   3  10  375.55   14.45
   0   3 -10  396.55   14.21
   1  -3  10    2.59    1.27
   1  -3  10   -0.15    1.02
   1  -3  10   -0.10    1.46
  -1  -3 -10    2.32    1.80
  -1   3 -10    0.27    1.11
   1   3  10   -0.06    1.05
   2  -3  10  220.34    9.93
   2  -3  10  233.92   12.12
  -2   3 -10  218.79    9.85
   2   3  10  214.23   11.87
   2   3  10  225.97    9.41
   3   3  10   15.93    2.46
  -3   3 -10   17.68    3.04
   3   3  10   18.84    4.00
   4   3  10   74.65    4.82
   4   3  10   82.42    7.27
  -4   3 -10   75.22    5.88
   5   3  10   28.02    3.36
  -5   3 -10   26.86    4.30
   5   3  10   25.44    5.05
   6   3  10  414.12   16.07
  -6   3 -10  399.72   18.37
   6   3  10  404.92   19.96
   7   3  10   -1.03    2.91
  -7   3 -10    3.18    2.56
   7   3  10    0.83    1.58
  -8  -3 -10  120.53    9.40
  -8   3 -10  115.53    9.79
   8   3  10  122.98    7.64
  -9  -3 -10   44.75    6.61
  -9   3 -10   44.15    7.23
 -10  -3 -10  234.06   14.65
 -10   3 -10  223.72   15.30
  12  -4 -10   29.17    5.93
 -12   4  10   30.11    5.35
  11  -4 -10    9.13    3.92
 -11   4  10    3.17    2.67
  10  -4 -10  251.41   14.44
 -10   4  10  274.79   13.47
   9  -4 -10   -1.30    2.20
  -9   4  10   -0.18    1.65
   8  -4 -10  209.46   11.82
  -8   4  10  196.86    9.91
   7  -4 -10   98.46    7.61
  -7   4  10  114.04    6.62
   6  -4 -10  515.40   20.79
   6   4 -10  504.10   16.64
  -6   4  10  505.58   18.49
   5  -4 -10   -0.44    1.14
   5  -4 -10   -1.34    1.68
  -5  -4  10   -0.81    1.05
   5   4 -10    0.30    0.68
  -5   4  10   -0.87    1.08
   4  -4 -10   55.13    3.66
  -4  -4  10   57.90    4.03
   4  -4 -10   49.09    5.38
  -3  -4  10  168.01    8.10
  -3  -4  10  169.39    7.61
  -3  -4  10  172.74    7.67
   3  -4 -10  163.72    9.21
   3  -4 -10  172.63    7.22
   2  -4 -10  375.28   13.19
  -2  -4  10  359.97   13.02
  -2  -4  10  347.17   14.46
   2  -4 -10  412.06   16.09
  -2  -4  10  368.24   13.60
  -2  -4  10  358.61   12.21
   1  -4 -10    2.89    1.95
  -1  -4  10    5.25    1.21
   1  -4 -10    5.94    1.50
  -1  -4  10    4.18    1.05
  -1  -4  10    5.60    1.60
  -1  -4  10    5.64    1.98
   0  -4  10  162.61    7.44
   0  -4  10  162.57    6.86
   0  -4  10  151.51    8.66
   0  -4 -10  157.06    7.18
   0  -4 -10  141.58    8.51
   0   4 -10  155.87    7.56
   0   4  10  157.03    7.83
   1  -4  10  125.39    6.16
  -1  -4 -10  127.69    7.85
   1  -4  10  124.39    8.11
   1  -4  10  122.75    6.52
  -1   4 -10  120.01    6.74
   1   4  10  119.71    6.61
   2   4  10  344.18   13.73
  -2   4 -10  348.38   14.32
  -3   4 -10   81.72    5.88
   3   4  10   81.27    7.06
   3   4  10   76.18    5.12
   4   4  10   94.80    7.98
   4   4  10   94.69    5.95
  -4   4 -10  101.80    7.09
   5   4  10   24.99    5.09
  -5   4 -10   17.57    3.72
   5   4  10   27.65    3.74
   6   4  10  255.95   11.64
   6   4  10  241.74   14.45
  -6   4 -10  241.54   13.40
   7   4  10   19.92    5.13
  -7   4 -10   14.68    4.26
   7   4  10   23.37    3.81
  -8   4 -10   51.07    7.38
   8   4  10   47.93    5.57
  -9  -4 -10   54.85    7.39
   9   4  10   67.31    6.93
  -9   4 -10   54.55    8.22
  11  -5 -10    6.47    3.64
 -11   5  10    6.81    2.99
  10  -5 -10   83.51    8.89
 -10   5  10   72.59    7.35
   9  -5 -10   50.10    6.72
  -9   5  10   50.06    5.76
   8  -5 -10  267.64   14.57
  -8   5  10  298.32   13.30
   7  -5 -10   14.26    3.58
  -7   5  10   12.61    2.81
   6  -5 -10   59.90    6.67
  -6   5  10   75.68    5.35
   5  -5 -10   39.61    5.16
  -5  -5  10   47.60    3.44
  -5   5  10   46.41    4.10
  -4  -5  10  360.59   13.36
   4  -5 -10  347.62   13.51
   4  -5 -10  338.37   15.65
  -3  -5  10   31.72    3.60
   3  -5 -10   40.65    3.79
   3  -5 -10   30.87    4.51
  -3  -5  10   32.41    3.72
  -3  -5  10   36.62    3.59
   3   5 -10   32.31    3.87
   2  -5 -10   82.78    6.43
  -2  -5  10   77.56    5.36
   2  -5 -10   83.03    4.95
  -2  -5  10   85.13    4.59
  -2  -5  10   83.15    5.22
   2   5 -10   74.63    4.92
   1  -5 -10  161.64    9.42
   1  -5 -10  166.70    7.87
  -1  -5  10  178.66    6.94
  -1  -5  10  173.80    8.15
  -1  -5  10  167.19    6.27
   1   5 -10  172.32    7.45
  -1   5  10  137.47    8.24
   0  -5 -10  547.19   19.70
   0  -5 -10  535.14   21.46
   0  -5  10  557.19   18.28
   0   5 -10  550.51   20.32
   0   5  10  535.85   20.36
  -1  -5 -10   20.99    3.79
   1  -5  10   18.01    2.46
   1   5  10   22.64    3.35
  -1   5 -10   21.19    3.44
  -2   5 -10   52.59    4.74
   2   5  10   50.21    4.82
  -3   5 -10  150.01    9.04
   3   5  10  171.77   10.79
   3   5  10  175.95    8.80
  -4   5 -10  167.52    9.87
   4   5  10  169.94   11.07
   4   5  10  178.64    9.17
   5   5  10   19.75    4.59
  -5   5 -10   14.80    3.75
   5   5  10   15.21    3.19
  -6   5 -10   81.00    8.27
   6   5  10   61.85    7.82
   6   5  10   75.04    5.95
   7   5  10   76.99    9.20
  -7   5 -10   75.33    8.48
   7   5  10   62.45    6.36
  -8   5 -10  142.95   11.43
   8   5  10  157.70    9.74
   9   5  10   -0.74    2.41
  -9   5 -10   -4.55    2.29
  11  -6 -10   18.78    5.43
 -11   6  10   26.85    5.32
  10  -6 -10   36.96    6.33
 -10   6  10   44.53    5.95
   9  -6 -10   35.92    6.06
  -9   6  10   38.32    5.33
   8  -6 -10   91.08    8.78
  -8   6  10   81.02    6.57
   7  -6 -10    2.77    2.83
  -7   6  10    4.45    2.22
   6  -6 -10   73.38    7.62
   6   6 -10   57.22    6.33
  -6   6  10   70.20    5.48
   5  -6 -10   41.44    5.59
  -5   6  10   44.80    4.75
   5   6 -10   44.24    5.32
   4  -6 -10  208.39   11.71
   4   6 -10  223.34   11.08
   3  -6 -10   23.11    4.07
   3   6 -10   25.73    3.76
  -2  -6  10   57.43    3.97
   2  -6 -10   48.53    5.72
   2   6 -10   56.00    4.42
  -2   6  10   49.73    5.36
  -1  -6  10    0.26    0.97
   1  -6 -10   -2.01    1.70
   1   6 -10    1.00    1.25
  -1   6  10    0.61    1.72
   0  -6  10  273.47    9.50
   0  -6 -10  252.42   12.85
   0   6 -10  269.04   12.28
   0   6  10  247.93   12.03
   0   6 -10  251.43   10.19
  -1  -6 -10   23.69    4.18
   1  -6  10   17.68    2.41
   1   6  10   20.66    3.51
  -1   6 -10   16.89    2.01
  -1   6 -10   12.71    3.01
  -2  -6 -10   60.95    6.45
  -2   6 -10   65.76    5.73
   2   6  10   67.27    5.50
   3   6  10   30.16    4.21
  -3   6 -10   37.72    5.14
   3   6  10   30.42    5.32
   4   6  10  185.33   11.85
  -4   6 -10  204.20   11.50
   4   6  10  192.18   10.21
   5   6  10    3.51    3.00
  -5   6 -10    3.16    2.66
   5   6  10    1.72    2.03
   6   6  10  125.29    8.28
   6   6  10  130.11   10.24
  -6   6 -10  112.16    9.18
   7   6  10    3.14    3.26
   7   6  10    3.29    2.49
  -7   6 -10    3.38    3.19
   8   6  10  130.67    9.07
  -8   6 -10  124.84   10.86
  10  -7 -10   33.65    6.26
 -10   7  10   38.86    5.94
   9  -7 -10   52.51    7.13
  -9   7  10   44.47    6.06
   8  -7 -10  239.51   14.13
   8   7 -10  242.24   13.93
  -8   7  10  249.96   12.96
   7  -7 -10    6.28    3.23
  -7   7  10    8.87    3.00
   7   7 -10   11.61    3.48
   6  -7 -10   45.08    6.23
   6   7 -10   40.90    5.79
  -6   7  10   42.52    5.25
   5  -7 -10    7.97    3.29
   5   7 -10    9.46    2.94
   4  -7 -10   81.35    7.75
   4   7 -10   63.78    6.53
   3  -7 -10    0.46    2.27
   3   7 -10   -1.14    1.40
   2  -7 -10   72.86    7.38
   2   7 -10   92.42    6.03
  -2   7  10   90.77    6.89
   1  -7 -10   14.37    3.73
  -1   7  10   16.51    3.52
   1   7 -10   10.22    2.38
   0  -7 -10  416.17   18.93
   0   7  10  442.83   18.55
   0   7 -10  463.23   16.47
  -1  -7 -10   47.20    5.96
   1   7  10   53.13    5.91
  -1   7 -10   60.47    6.33
  -2  -7 -10   40.92    5.59
   2   7  10   40.69    5.06
  -2   7 -10   44.33    5.70
   3   7  10   37.36    5.02
   3   7  10   33.54    5.72
  -3   7 -10   27.00    4.69
  -4   7 -10   41.25    5.95
   4   7  10   37.78    6.04
   4   7  10   35.13    4.93
   5   7  10  135.42   10.35
  -5   7 -10  125.57    9.56
   5   7  10  119.16    8.43
  -6   7 -10   49.09    7.00
   6   7  10   61.04    8.15
   6   7  10   41.62    5.65
   7   7  10    9.40    4.34
   7   7  10    9.59    3.47
  -7   7 -10   12.67    4.49
   8   7  10   48.43    6.65
  -8   7 -10   34.69    6.80
   9  -8 -10    3.78    3.29
   9   8 -10    2.32    2.95
  -9   8  10    3.27    2.69
   8  -8 -10   -0.49    2.73
   8   8 -10    0.79    2.57
  -8   8  10    2.34    2.56
   7  -8 -10  101.48    9.90
   7   8 -10  111.82    8.89
  -7   8  10  105.28    8.11
   6  -8 -10  304.20   15.85
  -6   8  10  285.58   14.29
   6   8 -10  290.39   15.21
   5  -8 -10   32.42    5.47
   5   8 -10   37.36    5.31
   4  -8 -10   62.39    7.07
   4   8 -10   53.33    6.03
   3  -8 -10   39.37    5.77
  -3   8  10   54.21    6.48
   3   8 -10   39.00    5.09
   2  -8 -10  289.97   14.77
   2   8 -10  275.27   12.88
  -2   8  10  295.93   14.48
   1  -8 -10    5.40    2.92
  -1   8  10    3.66    2.51
   1   8 -10    2.40    1.78
   0  -8 -10   -0.06    2.16
   0   8  10   -2.31    1.74
  -1  -8 -10    7.84    3.31
   1   8  10   12.21    3.39
  -1   8 -10    9.96    3.31
  -2  -8 -10  212.71   12.26
  -2   8 -10  212.09   12.33
   2   8  10  220.01   11.89
   3   8  10   83.90    8.92
  -3   8 -10  101.26    8.24
   3   8  10   71.03    7.18
   4   8  10    2.63    3.12
  -4   8 -10    1.86    2.68
   4   8  10    1.46    2.50
  -5   8 -10   62.60    7.83
   5   8  10   41.52    5.70
   5   8  10   57.89    7.83
  -6   8 -10   41.51    6.84
   6   8  10   48.32    7.61
   6   8  10   37.86    5.80
   7   8  10   25.45    4.93
   7   8  10   30.13    6.30
  -7   8 -10   29.61    6.50
   8  -9 -10   15.36    4.90
   8   9 -10   29.11    5.77
  -8   9  10   18.87    4.58
   7  -9 -10   15.36    4.78
  -7   9  10   16.24    4.19
   7   9 -10   17.55    4.65
   6  -9 -10    5.31    3.60
   6   9 -10    6.33    3.16
   5  -9 -10   -0.71    2.65
   5   9 -10    5.54    2.74
   4  -9 -10   33.30    5.64
   4   9 -10   38.55    5.37
  -4   9  10   29.11    5.21
   3  -9 -10   49.06    6.53
   3   9 -10   39.45    5.24
  -3   9  10   21.36    4.51
   2  -9 -10   24.27    4.88
  -2   9  10   26.69    4.92
   2   9 -10   23.39    3.93
   1  -9 -10   12.28    3.84
  -1   9  10    9.27    3.33
   0  -9 -10   47.86    6.38
   0   9  10   44.60    5.94
  -1  -9 -10   20.45    4.53
   1   9  10   20.02    4.25
  -2  -9 -10  208.41   12.58
  -2   9 -10  214.32   12.97
   2   9  10  224.47   12.63
   3   9  10   36.83    6.08
  -3   9 -10   27.11    5.41
   3   9  10   27.80    5.01
  -4   9 -10   30.92    5.94
   4   9  10   24.25    4.79
   4   9  10   20.19    5.16
  -5   9 -10   -1.18    2.53
   5   9  10   -0.09    2.45
   5   9  10    0.11    3.06
   6 -10 -10   56.38    7.48
   6  10 -10   52.75    7.29
  -6  10  10   57.65    7.96
   5 -10 -10    9.60    4.05
   5  10 -10   12.47    3.85
  -5  10  10   21.92    5.18
   4 -10 -10   41.78    6.49
   4  10 -10   52.06    6.59
  -4  10  10   30.65    5.65
   3 -10 -10    2.06    2.91
  -3  10  10    5.48    3.27
   2 -10 -10   33.38    5.81
  -2  10  10   25.74    5.29
   1 -10 -10   16.00    4.41
  -1  10  10   12.34    4.00
   0 -10 -10    5.48    3.34
   0  10  10    2.65    2.83
  -1 -10 -10   14.80    4.30
   1  10  10    7.93    3.49
   2  10  10   31.96    5.47
  -3  10 -10    9.16    3.97
   3  10  10    5.21    3.39
   3  10  10    8.81    3.82
  -4  10 -10   27.01    5.94
   4  10  10   35.55    5.94
   3 -11 -10    3.75    3.16
  -3  11  10    2.73    3.07
   2 -11 -10   13.27    4.29
  -2  11  10    7.33    3.58
   1 -11 -10    5.54    3.55
  -1  11  10    5.14    3.48
   0 -11 -10   15.59    4.45
   0  11  10   20.90    5.07
  12   0 -11    0.83    2.63
  11   0 -11    0.13    2.23
 -11   0  11    0.05    1.85
  10   0 -11   -0.73    1.86
 -10   0  11    2.50    1.97
   9   0 -11   -0.94    2.07
  -9   0  11    2.36    1.65
   8   0 -11    2.60    1.99
  -8   0  11    1.00    1.25
  -7   0  11   -0.16    1.01
   7   0 -11    3.26    1.98
   6   0 -11    0.40    1.62
  -6   0  11    1.53    0.86
   5   0 -11    0.64    1.45
   4   0 -11   -0.94    1.19
   3   0 -11    0.59    1.23
   2   0 -11    0.12    1.27
   1   0 -11    0.41    1.24
  -1   0 -11   -0.61    0.72
   1   0  11    0.19    0.62
   1   0  11   -0.35    1.58
   2   0  11    2.29    2.05
  -2   0 -11    0.05    0.96
   3   0  11   -1.39    1.91
  -3   0 -11   -0.28    1.12
  -4   0 -11   -0.27    1.33
   4   0  11    2.43    2.67
  -5   0 -11    0.46    1.57
   5   0  11   -1.93    2.13
  -6   0 -11    0.24    1.75
  -7   0 -11    1.54    2.14
  -8   0 -11    0.77    2.20
  -9   0 -11    1.98    2.82
 -10   0 -11    1.68    2.94
 -12  -1  11    3.63    2.35
  12  -1 -11    5.80    3.36
  12   1 -11    4.50    2.86
 -11  -1  11    6.34    2.57
  11  -1 -11   10.57    3.68
 -11   1  11    5.01    2.54
  11   1 -11    6.28    2.73
  10  -1 -11   50.01    6.13
 -10  -1  11   48.48    5.40
 -10   1  11   41.89    4.95
  10   1 -11   48.92    5.49
   9  -1 -11   23.96    4.25
  -9  -1  11   28.56    3.88
   9   1 -11   26.13    3.96
  -9   1  11   22.97    3.36
  -8  -1  11    4.36    1.76
   8  -1 -11    1.04    2.01
   8   1 -11    5.33    2.19
  -8   1  11    3.63    1.59
   7  -1 -11   -0.77    1.58
  -7  -1  11    0.45    1.17
  -7   1  11   -0.07    1.08
   7   1 -11   -0.43    1.40
   6  -1 -11    7.81    2.35
  -6  -1  11    4.32    1.32
  -6   1  11    7.39    1.36
   6   1 -11    7.38    2.06
   5  -1 -11   24.01    3.55
  -5  -1  11   32.50    3.45
  -5  -1  11   31.64    1.97
  -5  -1  11   30.78    1.97
   5   1 -11   26.87    3.23
  -4  -1  11    1.44    1.36
  -4  -1  11    0.97    1.25
   4  -1 -11    0.63    1.52
   4   1 -11    0.04    1.26
   3  -1 -11    9.89    2.35
  -3  -1  11    6.95    1.70
  -3  -1  11   11.40    2.31
   3   1 -11    7.18    1.88
  -2  -1  11   11.00    2.07
  -2  -1  11    9.84    1.87
   2  -1 -11    9.90    2.32
   2   1 -11    9.62    2.03
   1  -1 -11   96.35    6.12
  -1  -1  11   86.40    5.30
  -1  -1  11   95.43    4.64
   0  -1  11   21.55    3.80
   0  -1 -11   27.68    3.58
   0  -1 -11   28.38    1.78
   0  -1  11   28.49    1.75
   0   1 -11   27.91    1.94
   0   1  11   21.54    2.24
  -1  -1 -11   25.77    2.50
   1  -1  11   27.39    4.34
   1   1  11   26.31    4.32
   1   1  11   22.06    2.20
  -1   1 -11   25.38    2.55
   2  -1  11   19.86    4.03
  -2  -1 -11   21.88    2.88
  -2   1 -11   19.84    2.62
   2   1  11   16.34    3.80
   2   1  11   20.26    2.01
  -3  -1 -11    2.69    1.61
   3  -1  11    0.90    2.19
  -3   1 -11    0.17    1.24
   3   1  11    0.32    0.80
   3   1  11    1.40    2.32
  -4  -1 -11    0.50    1.54
   4  -1  11   -0.42    2.19
   4   1  11    0.11    0.86
   4   1  11    0.43    2.15
  -4   1 -11    1.64    1.60
  -5  -1 -11   16.34    3.43
  -5   1 -11   15.17    3.32
   5   1  11   16.40    2.25
   5   1  11   13.76    4.09
  -6  -1 -11    9.96    3.07
   6   1  11    9.47    4.07
  -6   1 -11    7.27    2.82
  -7  -1 -11   39.47    5.87
  -7   1 -11   32.48    5.54
  -8  -1 -11    4.27    2.77
  -8   1 -11   15.16    4.13
  -9  -1 -11    4.25    2.89
  -9   1 -11    1.32    2.82
 -10  -1 -11    8.24    3.67
 -10   1 -11    7.01    3.74
  12  -2 -11   30.64    5.54
 -11  -2  11   15.28    3.58
  11  -2 -11   21.85    4.75
 -11   2  11   20.15    3.91
 -10  -2  11    0.87    1.80
  10  -2 -11   -1.52    2.21
  10   2 -11   -2.18    1.76
 -10   2  11    0.57    1.62
   9  -2 -11   79.08    7.76
  -9  -2  11   87.31    6.26
   9   2 -11   74.30    5.56
  -9   2  11   72.75    5.47
   8  -2 -11   86.15    7.04
  -8  -2  11   95.65    6.18
   8   2 -11   95.37    5.95
  -8   2  11   90.35    5.56
   7  -2 -11   11.64    3.03
  -7   2  11   19.53    2.57
   7   2 -11   14.56    2.52
   6  -2 -11    1.65    1.95
  -6   2  11    0.34    0.97
   6   2 -11   -0.52    1.32
  -5  -2  11   41.25    3.28
  -5  -2  11   37.69    2.65
   5  -2 -11   40.84    4.65
  -5   2  11   38.78    2.34
   5   2 -11   42.23    3.39
  -4  -2  11   39.46    3.11
   4  -2 -11   37.16    4.41
  -4  -2  11   39.01    4.37
  -4  -2  11   38.83    2.30
   4   2 -11   39.29    3.17
  -3  -2  11    4.01    1.40
  -3  -2  11    3.59    0.72
   3  -2 -11    3.42    1.98
  -3  -2  11    2.77    1.26
   3   2 -11    4.88    1.51
   2  -2 -11  104.04    6.68
  -2  -2  11  110.58    5.51
  -2  -2  11  107.39    4.12
  -2  -2  11  101.55    5.13
  -1  -2  11  223.21   11.11
   1  -2 -11  233.08   10.96
  -1  -2  11  243.36    9.71
  -1  -2  11  230.19    8.25
   0  -2 -11  219.16    7.78
   0  -2  11  206.47    9.15
   0  -2 -11  216.41   10.47
   0  -2  11  217.00   11.00
   0   2  11  201.77    8.65
   0   2 -11  210.48    8.17
   1  -2  11    2.45    2.07
   1   2  11    5.77    1.52
  -1   2 -11    3.00    1.29
   2  -2  11   85.43    7.04
  -2  -2 -11   81.63    5.36
   2   2  11   86.90    4.59
  -2   2 -11   74.77    4.91
   2   2  11   83.84    7.07
   3  -2  11  340.91   16.65
  -3  -2 -11  338.44   14.52
   3   2  11  333.94   16.62
   3   2  11  362.48   12.76
  -3   2 -11  347.06   14.06
  -4  -2 -11    3.11    1.86
   4   2  11    0.61    1.09
  -4   2 -11    2.33    1.72
   4   2  11    0.73    2.34
  -5  -2 -11    4.61    2.26
   5   2  11   -1.25    2.24
  -5   2 -11    2.36    1.97
   5   2  11    0.85    1.24
  -6  -2 -11  123.31    8.84
  -6   2 -11  128.76    8.98
   6   2  11  143.91   11.00
   6   2  11  135.54    6.95
  -7  -2 -11   91.75    7.87
  -7   2 -11   83.20    8.56
   7   2  11   80.33    5.46
  -8  -2 -11    6.44    3.06
  -8   2 -11    0.60    2.46
  -9  -2 -11    0.86    2.32
  -9   2 -11    2.50    2.79
  12  -3 -11   10.43    4.08
 -11  -3  11    3.20    2.33
  11  -3 -11    5.07    3.24
 -11   3  11    2.23    2.33
  10  -3 -11    9.78    3.71
 -10  -3  11   15.99    3.57
 -10   3  11   13.40    3.18
   9  -3 -11   28.04    5.09
  -9   3  11   23.00    3.65
   8  -3 -11   11.35    3.34
  -8   3  11   14.62    2.71
   8   3 -11   15.30    2.62
   7  -3 -11   45.76    5.66
   7   3 -11   51.26    3.86
  -7   3  11   60.91    4.24
  -6  -3  11   35.47    3.46
   6  -3 -11   26.47    4.18
  -6   3  11   25.24    2.83
   6   3 -11   31.78    3.01
  -5  -3  11   15.34    2.14
   5  -3 -11   18.47    3.60
   5   3 -11   12.55    1.93
  -5   3  11   13.85    1.87
  -4  -3  11   55.51    3.47
  -4  -3  11   59.97    3.54
   4  -3 -11   69.71    5.61
   4   3 -11   58.98    3.53
  -3  -3  11   54.30    3.75
  -3  -3  11   48.33    3.16
   3  -3 -11   48.88    2.63
  -3  -3  11   53.98    3.16
   3  -3 -11   49.87    5.22
  -2  -3  11    0.80    0.97
  -2  -3  11    1.31    0.92
  -2  -3  11    0.62    1.39
   2  -3 -11    3.90    0.90
   2  -3 -11    4.53    2.05
  -2  -3  11    2.91    1.05
  -1  -3  11    4.48    1.22
   1  -3 -11    3.59    1.02
   1  -3 -11    2.51    1.92
  -1  -3  11    3.77    1.31
  -1  -3  11    1.85    0.79
  -1  -3  11    0.94    1.59
   0  -3  11    3.55    1.26
   0  -3 -11    3.73    2.12
   0  -3 -11    5.62    1.36
   0  -3  11    3.83    2.04
   0  -3  11    4.15    1.52
   0   3 -11    4.05    1.35
   0   3  11    4.97    1.63
  -1  -3 -11    0.28    1.82
   1  -3  11    4.40    2.27
   1  -3  11   -0.09    1.05
   1   3  11    0.93    1.23
  -1   3 -11   -0.38    1.07
   2  -3  11   -0.03    1.93
   2  -3  11   -0.31    1.17
  -2   3 -11   -0.52    1.19
   2   3  11    0.36    1.23
   2   3  11   -2.03    1.66
   3   3  11    1.23    1.23
   3   3  11   -0.30    2.07
  -3   3 -11   -0.16    1.41
  -4   3 -11   76.66    6.00
   4   3  11   69.16    7.91
   4   3  11   89.14    5.20
   5   3  11  174.69    8.41
   5   3  11  180.71   12.05
  -5   3 -11  172.37   10.06
  -6   3 -11    7.49    2.91
   6   3  11    8.04    2.32
   6   3  11    7.54    3.99
  -7  -3 -11    5.27    2.76
   7   3  11    2.38    3.38
   7   3  11    6.71    2.30
  -7   3 -11    2.36    2.67
  -8  -3 -11   64.83    7.79
  -8   3 -11   74.22    8.64
  -9  -3 -11    8.70    3.64
  -9   3 -11   17.68    5.14
  11  -4 -11    1.99    3.30
  10  -4 -11   49.35    6.85
 -10   4  11   47.42    5.62
   9  -4 -11   28.34    5.14
  -9   4  11   27.08    4.01
   8  -4 -11   -2.29    2.09
  -8   4  11    0.62    1.54
   7  -4 -11   -1.10    1.90
  -7   4  11   -0.11    1.38
   6  -4 -11   68.59    6.97
  -6  -4  11   73.76    5.07
  -6   4  11   78.70    4.91
  -5  -4  11   44.40    3.66
   5  -4 -11   30.87    4.62
  -4  -4  11  100.72    5.45
   4  -4 -11   97.21    7.08
   3  -4 -11   26.63    4.14
  -3  -4  11   23.03    3.31
   3  -4 -11   29.98    2.50
  -3  -4  11   30.69    3.09
  -3  -4  11   28.23    2.09
  -3  -4  11   23.33    2.82
   2  -4 -11   38.33    4.77
  -2  -4  11   37.44    2.75
  -2  -4  11   32.06    2.89
  -2  -4  11   35.33    2.48
  -2  -4  11   34.01    4.14
   2  -4 -11   36.22    2.83
   1  -4 -11   14.41    2.09
  -1  -4  11   15.76    2.05
  -1  -4  11   18.77    2.50
   1  -4 -11   12.53    3.20
  -1  -4  11   16.22    3.18
  -1  -4  11   17.47    1.77
  -1   4  11   15.48    2.74
   0  -4  11   87.95    4.92
   0  -4  11   92.78    6.68
   0  -4 -11   85.96    6.56
   0  -4 -11   86.59    4.94
   0  -4  11   92.00    5.24
   0   4 -11   92.61    5.46
   0   4  11   85.73    5.58
  -1  -4 -11    0.08    1.22
   1  -4  11    2.08    2.24
   1  -4  11    1.28    1.38
  -1  -4 -11    0.79    1.96
   1  -4  11    1.96    1.38
  -1   4 -11    0.82    1.39
   1   4  11    1.40    1.35
  -2   4 -11   12.28    2.64
   2   4  11   12.74    2.54
  -3   4 -11    9.12    2.55
   3   4  11    6.54    2.04
   3   4  11   10.09    3.50
   4   4  11   58.34    7.23
  -4   4 -11   61.43    6.28
   4   4  11   58.04    4.62
  -5   4 -11   -1.59    1.78
   5   4  11    1.70    1.65
   5   4  11   -0.56    2.55
  -6   4 -11    2.27    2.39
   6   4  11    2.51    3.21
   6   4  11    2.71    2.01
  -7   4 -11   17.38    4.34
   7   4  11   35.61    4.65
   7   4  11   32.92    6.43
  -8   4 -11   -1.05    2.49
  -9  -4 -11   21.55    4.88
  -9   4 -11   13.39    4.81
  11  -5 -11   22.19    5.35
  10  -5 -11   27.39    5.40
 -10   5  11   37.43    5.35
   9  -5 -11   64.92    7.67
  -9   5  11   62.02    5.58
   8  -5 -11    4.79    2.92
  -8   5  11    8.34    2.56
   7  -5 -11    7.43    3.23
  -7   5  11   13.31    2.71
   6  -5 -11    1.11    2.42
  -6   5  11    3.52    1.74
  -5  -5  11  151.85    7.47
   5  -5 -11  168.22   10.05
   4  -5 -11  224.77   11.92
  -4  -5  11  220.27   10.00
  -4  -5  11  229.82    9.99
  -3  -5  11  165.88    8.16
   3  -5 -11  170.62   10.02
  -3  -5  11  173.42    7.85
  -3  -5  11  177.29    8.67
  -2  -5  11   83.79    5.21
  -2  -5  11   79.68    3.24
   2  -5 -11   60.17    6.31
  -2  -5  11   84.39    5.88
  -2  -5  11   78.14    4.38
  -1  -5  11   22.59    2.10
  -1  -5  11   17.19    3.38
  -1  -5  11   19.73    2.92
   1  -5 -11   21.30    3.90
  -1  -5  11   21.41    2.21
  -1   5  11   24.48    3.64
   0  -5  11  175.50    7.39
   0  -5 -11  173.89   10.02
   0   5  11  160.64    8.76
   0   5 -11  186.13    8.98
   1  -5  11   42.99    3.82
  -1  -5 -11   35.43    5.00
  -1   5 -11   32.55    4.14
   1   5  11   42.48    4.52
  -2   5 -11    9.93    2.61
   2   5  11    5.06    1.97
   3   5  11   61.88    7.51
  -3   5 -11   48.25    5.50
   3   5  11   38.71    4.52
   4   5  11  175.39    9.29
   4   5  11  185.05   12.01
  -4   5 -11  175.31   10.34
   5   5  11  148.82   11.10
   5   5  11  160.98    8.71
  -5   5 -11  139.06    9.59
   6   5  11   26.97    5.62
  -6   5 -11   37.99    5.96
   6   5  11   33.59    4.52
   7   5  11    8.66    2.91
   7   5  11   13.66    4.90
  -7   5 -11    7.51    3.71
   8   5  11  177.54   10.42
  -8   5 -11  171.42   12.59
  10  -6 -11   44.84    6.99
   9  -6 -11   33.15    5.89
  -9   6  11   36.62    5.12
   8  -6 -11   19.24    4.70
  -8   6  11   12.77    3.27
   7  -6 -11  100.83    9.26
  -7   6  11   84.99    6.29
   6  -6 -11   67.79    7.43
  -6   6  11   76.15    5.67
   5  -6 -11   13.77    3.86
   4  -6 -11   65.49    6.89
   4   6 -11   69.43    5.59
   3  -6 -11   79.22    7.55
   3   6 -11   84.94    5.83
   2  -6 -11  248.00   13.32
   2   6 -11  271.18   11.55
  -2   6  11  291.24   13.22
   1  -6 -11  120.19    8.48
  -1   6  11  106.37    7.28
   1   6 -11  116.83    6.08
   0  -6 -11   10.26    3.28
   0   6  11    4.84    2.20
  -1  -6 -11   17.92    3.93
  -1   6 -11   23.09    3.70
   1   6  11   15.52    3.20
  -2   6 -11  293.22   13.82
   2   6  11  286.77   13.18
   3   6  11   67.69    6.49
   3   6  11   82.87    8.84
  -3   6 -11   72.72    6.40
  -4   6 -11   34.45    5.25
   4   6  11   46.44    5.34
   4   6  11   49.13    7.12
  -5   6 -11   79.54    8.30
   5   6  11   69.99    6.71
   5   6  11   74.78    8.82
   6   6  11   59.12    8.12
   6   6  11   58.16    6.28
  -6   6 -11   59.59    7.46
   7   6  11   74.66    9.61
   7   6  11   77.39    7.46
  -7   6 -11   62.72    8.28
  -8   6 -11   23.12    5.54
   8   6  11   28.17    5.04
   9  -7 -11    5.59    3.66
  -9   7  11    4.09    2.90
   8  -7 -11   78.73    8.83
  -8   7  11   81.37    6.84
   7  -7 -11   17.05    4.50
  -7   7  11   31.71    4.70
   6  -7 -11   -1.11    2.32
   6   7 -11   -0.02    1.86
   5  -7 -11   22.04    4.62
   5   7 -11   23.83    4.27
   4  -7 -11  154.57   10.14
   4   7 -11  141.12    8.79
   3  -7 -11    7.80    3.22
   3   7 -11   10.82    2.88
   2  -7 -11   13.95    3.78
   2   7 -11   16.26    3.00
  -2   7  11   20.58    3.88
   1  -7 -11   27.64    4.79
  -1   7  11   28.07    4.39
   0  -7 -11   78.31    7.76
   0   7  11   99.61    7.17
  -1  -7 -11    2.23    2.73
  -1   7 -11   -1.03    1.87
   1   7  11   -0.16    1.93
  -2   7 -11    0.83    2.03
   2   7  11    0.02    1.92
   3   7  11   47.14    6.88
   3   7  11   44.93    5.55
  -3   7 -11   37.86    5.64
   4   7  11  116.36    9.81
  -4   7 -11  146.77    9.87
   4   7  11  133.98    8.70
  -5   7 -11   16.49    4.34
   5   7  11   24.68    4.39
   5   7  11   23.81    5.28
   6   7  11    3.25    3.56
   6   7  11    0.51    2.35
  -6   7 -11    3.65    3.27
   7   7  11    7.49    4.17
  -7   7 -11   13.32    4.74
   7   7  11    9.77    3.57
   8  -8 -11  203.95   13.14
  -8   8  11  177.38   11.04
   7  -8 -11  128.61   10.29
  -7   8  11  136.39    9.06
   7   8 -11  132.09    9.83
   6  -8 -11  137.55   10.31
   6   8 -11  124.97    9.20
   5  -8 -11   69.41    7.90
   5   8 -11   62.98    6.95
   4  -8 -11   65.43    7.60
   4   8 -11   68.34    6.92
   3  -8 -11   65.22    7.49
  -3   8  11   67.73    7.40
   3   8 -11   71.43    6.75
   2  -8 -11  122.98    9.23
  -2   8  11  111.82    8.36
   1  -8 -11  125.02    9.23
  -1   8  11  116.26    8.53
   0  -8 -11  107.85    8.74
   0   8  11  117.23    8.35
  -1  -8 -11  199.43   11.88
   1   8  11  182.15   10.89
  -1   8 -11  194.05   11.50
   2   8  11  133.31    8.99
  -2   8 -11  133.38    9.52
  -3   8 -11  130.56    9.54
   3   8  11  121.28    9.84
   3   8  11  120.65    8.59
   4   8  11   33.86    5.34
  -4   8 -11   28.47    5.49
   4   8  11   30.52    5.98
   5   8  11   10.56    3.57
   5   8  11   15.25    4.85
  -5   8 -11   11.94    4.05
  -6   8 -11  126.89   10.55
   6   8  11  128.69   11.07
   6   8  11  127.60    9.42
   7  -9 -11   51.21    7.42
   7   9 -11   48.54    7.11
   6  -9 -11   84.61    9.18
   6   9 -11   90.76    9.10
   5  -9 -11   63.14    8.03
   5   9 -11   61.66    7.34
   4  -9 -11   93.67    9.41
  -4   9  11  110.39    8.86
   4   9 -11   93.93    7.62
   3  -9 -11   70.75    8.25
  -3   9  11   93.57    9.00
   2  -9 -11    5.46    3.28
  -2   9  11    4.63    2.99
   1  -9 -11  126.91    9.63
  -1   9  11  124.10    9.20
   0  -9 -11   81.22    8.57
   0   9  11   83.41    8.47
  -1  -9 -11   65.87    7.67
   1   9  11   59.88    7.14
   2   9  11   35.36    5.51
  -2   9 -11   38.06    6.00
   3   9  11   54.59    6.97
   3   9  11   48.19    7.25
  -3   9 -11   46.63    6.91
   4   9  11   81.95    8.36
   4   9  11  102.49    9.22
  -4   9 -11   87.12    9.51
   5 -10 -11    0.78    3.14
  -5  10  11    4.74    3.25
   4 -10 -11    2.89    3.34
  -4  10  11    9.23    3.96
   3 -10 -11   21.95    5.11
  -3  10  11   16.23    4.44
   2 -10 -11   68.11    8.19
  -2  10  11   65.34    7.66
   1 -10 -11   27.59    5.49
  -1  10  11   29.94    5.59
   0 -10 -11    7.63    3.71
   0  10  11    3.46    3.17
  -1 -10 -11   40.35    6.44
   1  10  11   50.85    7.06
   2  10  11   39.14    6.39
  12   0 -12   -0.19    2.59
  11   0 -12   89.95    8.28
  10   0 -12   -1.73    1.82
  -9   0  12  492.45   18.31
   9   0 -12  483.78   19.74
  -8   0  12   58.29    4.11
   8   0 -12   66.83    6.26
  -7   0  12   51.39    3.27
   7   0 -12   47.18    4.94
  -6   0  12   13.72    1.36
   6   0 -12   10.22    2.67
   5   0 -12  391.16   15.60
   4   0 -12    3.28    1.81
   3   0 -12   56.95    4.62
   2   0 -12   98.70    6.09
   1   0 -12  841.57   29.17
   0   0  12   56.22    2.99
   0   0  12   49.17    5.75
  -1   0 -12   61.87    3.45
   1   0  12   59.85    6.60
   1   0  12   58.84    2.75
   2   0  12  203.83   11.92
  -2   0 -12  213.81    8.89
  -3   0 -12  665.63   23.52
   3   0  12  660.09   27.22
  -4   0 -12   64.57    5.29
   4   0  12   80.86    8.60
  -5   0 -12   12.32    3.12
   5   0  12   10.43    3.95
  -6   0 -12   18.83    4.06
  -7   0 -12  313.67   16.09
  -8   0 -12   40.63    6.31
  -9   0 -12    1.87    2.84
  12  -1 -12   59.12    7.49
  11  -1 -12   79.67    8.13
  11   1 -12   78.98    7.35
  10  -1 -12    0.74    2.33
  10   1 -12    0.64    2.14
  -9  -1  12   50.31    4.90
   9  -1 -12   51.90    6.08
  -9   1  12   46.45    4.09
   9   1 -12   44.27    5.02
  -8  -1  12   96.77    5.63
   8  -1 -12  107.78    7.37
  -8   1  12   96.63    5.43
   8   1 -12   98.14    6.58
  -7  -1  12  222.99    8.97
   7  -1 -12  219.99   11.15
   7   1 -12  229.78   10.52
  -7   1  12  224.03    8.71
  -6  -1  12    0.96    0.77
   6  -1 -12    2.99    2.08
  -6   1  12   -0.85    0.60
   6   1 -12   -2.06    1.20
   5  -1 -12  249.82   11.48
   5   1 -12  237.26   10.52
   4  -1 -12    1.46    1.74
   4   1 -12    0.67    1.31
  -3  -1  12  139.62    7.27
   3  -1 -12  134.01    7.63
   3   1 -12  136.98    7.04
   2  -1 -12   11.81    2.66
  -2  -1  12   15.42    2.36
   2   1 -12   14.62    2.53
   1  -1 -12  313.49   13.92
  -1  -1  12  345.61   12.00
   0  -1  12   77.23    6.39
   0  -1  12   78.69    3.27
   0  -1  12   78.11    3.17
   0   1  12   82.52    4.23
   0   1 -12   79.47    3.53
  -1  -1 -12  372.59   12.79
   1  -1  12  339.36   16.36
   1   1  12  380.17   12.72
   1   1  12  332.36   16.54
  -1   1 -12  372.35   12.96
  -2  -1 -12    1.08    1.21
   2  -1  12    2.46    2.29
  -2   1 -12    3.44    1.45
   2   1  12   -0.38    1.89
   2   1  12    2.66    1.03
  -3  -1 -12   62.41    4.82
   3  -1  12   47.35    6.43
  -3   1 -12   58.06    4.53
   3   1  12   72.26    7.94
   3   1  12   67.30    3.38
  -4  -1 -12    0.78    1.37
   4  -1  12    0.19    2.52
   4   1  12    1.49    1.02
   4   1  12   -0.26    2.35
  -4   1 -12    1.57    1.66
  -5  -1 -12  367.37   16.37
   5   1  12  367.41   18.97
  -5   1 -12  365.76   16.17
  -6  -1 -12    6.41    2.69
  -6   1 -12   -0.39    2.00
   6   1  12    4.22    3.52
  -7  -1 -12  242.24   13.53
  -7   1 -12  233.74   13.46
  -8  -1 -12    4.04    2.82
  -8   1 -12    5.70    3.18
  -9  -1 -12  172.77   11.79
  -9   1 -12  131.75   10.87
  12  -2 -12    0.97    3.09
  11  -2 -12   56.13    7.30
  10  -2 -12   12.68    3.74
   9  -2 -12  185.40   10.82
  -9  -2  12  161.57    8.99
   9   2 -12  182.71    9.19
  -9   2  12  180.14    8.76
   8  -2 -12   10.18    3.23
  -8  -2  12   12.69    2.57
   8   2 -12   13.22    2.71
  -8   2  12   11.37    2.28
  -7  -2  12  168.17    7.75
   7  -2 -12  151.18    9.27
   7   2 -12  158.33    7.92
  -7   2  12  165.03    7.10
   6  -2 -12   86.40    6.51
  -6  -2  12   81.21    4.55
  -6   2  12   88.59    4.01
   6   2 -12   83.82    5.21
  -5  -2  12  286.87    9.94
   5  -2 -12  279.85   13.16
  -5  -2  12  311.67   11.54
   5   2 -12  278.71   11.46
   4  -2 -12   -0.28    1.64
  -4  -2  12    1.08    1.19
   4   2 -12    0.56    1.22
  -3  -2  12  153.22    7.18
   3  -2 -12  132.27    8.00
  -3  -2  12  135.43    6.63
   3   2 -12  142.37    6.88
  -2  -2  12   80.47    4.84
   2  -2 -12   75.02    5.87
  -2  -2  12   89.89    4.54
  -1  -2  12  176.02    8.02
  -1  -2  12  170.33    6.35
   1  -2 -12  170.91    9.23
  -1  -2  12  161.78    9.42
   0  -2 -12    2.59    0.89
   0  -2 -12    3.11    0.85
   0  -2  12   -0.79    1.63
   0  -2 -12    3.68    2.12
   0   2  12    1.11    1.23
   0   2 -12    1.47    0.93
   1  -2  12  255.21   13.16
  -1  -2 -12  239.71    9.96
  -1   2 -12  260.35   10.11
   1   2  12  265.45   10.09
   2  -2  12   15.95    3.90
  -2  -2 -12   10.12    2.26
   2   2  12   12.74    2.00
  -2   2 -12   11.31    2.26
   2   2  12   12.81    3.67
  -3  -2 -12  143.61    8.17
   3  -2  12  146.83   10.27
   3   2  12  144.15   10.30
  -3   2 -12  157.07    8.02
   3   2  12  157.45    6.80
   4  -2  12    9.50    3.67
  -4  -2 -12    6.19    2.37
   4   2  12    3.15    2.97
   4   2  12    1.78    1.26
  -4   2 -12    4.20    2.02
  -5  -2 -12  270.04   13.64
   5   2  12  288.40   11.16
   5   2  12  260.09   15.61
  -5   2 -12  281.64   13.49
  -6  -2 -12   12.57    3.40
  -6   2 -12   12.89    3.53
   6   2  12    5.63    3.79
  -7  -2 -12  253.72   13.93
  -7   2 -12  237.89   13.76
  -8  -2 -12    1.40    2.41
  -8   2 -12    3.49    2.94
  -9  -2 -12  109.66    9.45
  -9   2 -12   95.33   10.38
  11  -3 -12  292.23   16.06
  10  -3 -12   40.23    6.04
   9  -3 -12  146.70   10.03
   8  -3 -12   -4.16    2.04
  -8   3  12    0.08    1.34
   7  -3 -12  680.69   26.83
  -7   3  12  712.76   23.69
   6  -3 -12   60.90    6.28
  -6   3  12   70.88    3.95
   6   3 -12   64.25    4.16
   5  -3 -12   26.74    4.43
  -5  -3  12   31.48    2.66
   5   3 -12   29.89    2.97
  -4  -3  12   91.63    4.73
   4  -3 -12   86.39    6.60
  -4  -3  12   92.13    4.38
   4   3 -12   88.25    4.76
   3  -3 -12  570.28   22.36
  -3  -3  12  602.23   20.10
  -3  -3  12  566.73   18.72
  -3  -3  12  569.39   19.38
  -2  -3  12   -0.79    0.76
   2  -3 -12    0.76    0.48
  -2  -3  12   -0.24    1.38
  -2  -3  12    0.36    1.05
   2  -3 -12   -2.16    1.46
  -2  -3  12   -0.15    0.74
  -1  -3  12   63.74    2.99
  -1  -3  12   66.52    4.22
  -1  -3  12   61.25    3.60
  -1  -3  12   46.92    5.40
   1  -3 -12   63.68    3.08
   1  -3 -12   58.39    6.00
   0  -3  12    0.70    1.07
   0  -3  12    2.15    1.39
   0  -3 -12    0.41    1.87
   0  -3  12    0.71    1.85
   0   3  12    2.14    1.50
   0   3 -12    1.40    1.20
   1  -3  12  364.23   17.23
   1   3  12  392.22   14.62
  -1   3 -12  394.81   14.64
   2  -3  12   50.88    6.44
   2   3  12   45.97    6.30
   2   3  12   51.01    3.84
  -2   3 -12   48.85    4.23
   3   3  12   26.19    3.14
  -3   3 -12   25.62    3.72
   3   3  12   25.98    5.00
  -4   3 -12   35.94    4.63
   4   3  12   36.21    3.72
   4   3  12   39.19    6.38
  -5  -3 -12  361.48   16.92
   5   3  12  377.23   19.48
   5   3  12  403.50   14.87
  -5   3 -12  357.58   16.64
  -6  -3 -12   40.39    5.79
  -6   3 -12   48.95    6.31
   6   3  12   53.71    4.98
   6   3  12   42.94    7.14
  -7  -3 -12   36.22    5.66
   7   3  12   33.48    6.80
  -7   3 -12   36.96    5.88
  -8  -3 -12   77.75    8.59
  -8   3 -12   64.87    8.32
  -9  -3 -12  122.91   10.00
  11  -4 -12   26.56    5.52
  10  -4 -12   12.08    4.10
   9  -4 -12  171.89   11.29
   8  -4 -12    0.39    2.45
  -8   4  12   -0.28    1.47
   7  -4 -12   15.58    3.95
  -7   4  12   28.30    3.37
   6  -4 -12    0.01    2.09
  -6   4  12   -1.27    1.33
   5  -4 -12  261.38   13.22
   4  -4 -12    6.38    2.71
  -4  -4  12    6.60    1.67
  -4  -4  12    3.65    1.80
   3  -4 -12  135.56    8.53
  -3  -4  12  121.57    5.99
  -3  -4  12  133.67    7.64
  -3  -4  12  133.53    6.36
  -3  -4  12  124.30    5.35
  -2  -4  12   61.60    3.64
  -2  -4  12   64.82    3.65
  -2  -4  12   55.95    5.07
   2  -4 -12   65.60    6.50
  -2  -4  12   64.84    3.99
  -1  -4  12  382.83   14.07
   1  -4 -12  387.47   16.87
  -1  -4  12  351.08   16.20
  -1  -4  12  402.90   12.78
  -1  -4  12  387.23   13.78
  -1   4  12  375.76   15.31
   0  -4  12    7.68    1.90
   0  -4  12    9.97    1.98
   0  -4  12    7.59    2.77
   0  -4 -12    4.09    2.39
   0   4 -12    5.76    1.85
   0   4  12   11.18    2.46
   1  -4  12  241.56   13.09
  -1  -4 -12  268.09   13.11
   1  -4  12  244.79   10.82
   1   4  12  259.99   11.14
  -1   4 -12  250.32   11.05
   2   4  12   19.66    4.47
  -2   4 -12   19.73    3.28
   2   4  12   21.83    3.13
   3   4  12  292.09   11.90
   3   4  12  232.28   14.33
  -3   4 -12  285.04   12.84
   4   4  12    7.52    3.71
   4   4  12    4.34    2.00
  -4   4 -12    2.76    2.25
   5   4  12  186.12    9.36
  -5   4 -12  205.92   11.39
   5   4  12  177.24   12.60
   6   4  12   20.34    5.46
  -6   4 -12   15.89    4.11
   6   4  12   17.91    3.32
  -7   4 -12  138.87   10.23
   7   4  12  125.69   11.40
  -8  -4 -12   10.90    3.71
  -8   4 -12    9.90    4.19
  11  -5 -12   66.30    8.45
  10  -5 -12   10.50    3.98
   9  -5 -12   55.38    7.29
   8  -5 -12   13.39    4.17
   7  -5 -12  185.57   11.56
  -7   5  12  182.76    9.02
   6  -5 -12   -0.06    2.25
  -6  -5  12   -0.83    1.26
   5  -5 -12   18.33    4.02
  -5  -5  12   23.77    3.30
  -4  -5  12    3.28    1.95
   4  -5 -12    2.49    2.41
   3  -5 -12  146.64    9.32
  -3  -5  12  134.42    7.81
   2  -5 -12    2.76    2.48
  -2  -5  12    2.52    1.97
  -1  -5  12  306.18   14.38
  -1  -5  12  316.74   12.64
   1  -5 -12  309.33   14.93
  -1   5  12  315.13   13.76
   0  -5 -12   19.06    4.02
   0   5  12   24.60    3.66
  -1  -5 -12  376.16   16.95
  -1   5 -12  371.89   15.19
   1   5  12  342.99   14.85
   2   5  12   32.30    4.16
  -2   5 -12   32.52    4.40
   3   5  12  188.11    9.91
  -3   5 -12  220.47   11.15
   3   5  12  215.09   13.21
   4   5  12   -1.02    2.47
  -4   5 -12    0.78    2.27
   4   5  12   -0.78    1.83
  -5   5 -12  249.55   13.62
   5   5  12  276.66   12.49
   5   5  12  261.04   15.63
  -6   5 -12   10.91    3.72
   6   5  12   14.37    3.32
   6   5  12   13.38    4.69
  -7   5 -12  118.86   10.00
   7   5  12  145.64   11.97
  -8   5 -12   12.18    4.44
  10  -6 -12   -1.24    2.73
   9  -6 -12  265.37   15.40
   8  -6 -12   12.79    4.27
   7  -6 -12    6.53    3.25
   6  -6 -12    3.09    2.86
   5  -6 -12  317.05   15.91
  -4  -6  12   14.95    2.72
   4  -6 -12   10.27    3.60
   3  -6 -12   27.51    4.84
   2  -6 -12   53.90    6.63
  -2   6  12   62.26    6.42
  -1   6  12  758.91   27.98
   0  -6 -12    9.66    3.57
   0   6  12    9.82    2.87
  -1  -6 -12   36.13    5.44
   1   6  12   29.57    4.28
  -1   6 -12   38.28    4.77
  -2   6 -12  123.09    8.18
   2   6  12  128.56    7.94
  -3   6 -12  255.17   13.16
   3   6  12  261.48   12.45
   3   6  12  259.64   15.14
   4   6  12   42.62    6.71
  -4   6 -12   44.17    5.99
   4   6  12   46.78    5.35
   5   6  12    5.43    2.64
   5   6  12    8.34    3.95
  -5   6 -12    0.60    2.27
   6   6  12   21.39    5.77
   6   6  12   26.20    4.45
  -6   6 -12   21.78    4.89
  -7   6 -12  139.72   10.91
   7   6  12  123.28    8.58
   7   6  12  120.69   11.25
   9  -7 -12   14.58    4.68
   8  -7 -12    2.62    3.47
   7  -7 -12  214.04   13.32
   6  -7 -12    1.17    2.86
   5  -7 -12   47.30    6.43
   4  -7 -12   -1.56    2.41
   3  -7 -12  127.96    9.53
  -3   7  12  143.37    9.30
   2  -7 -12   -2.10    2.16
  -2   7  12    0.54    2.19
   1  -7 -12   34.19    5.40
  -1   7  12   38.75    5.24
   0  -7 -12    7.15    3.26
   0   7  12   12.45    3.36
  -1  -7 -12  123.55    9.30
  -1   7 -12  128.51    8.50
   1   7  12  131.36    8.58
  -2   7 -12   10.51    3.28
   2   7  12   12.53    3.40
   3   7  12  126.99    8.50
   3   7  12  137.17   10.58
  -3   7 -12  124.55    9.05
   4   7  12    0.89    2.16
   4   7  12    3.40    3.59
  -4   7 -12    6.67    3.10
   5   7  12  111.17    8.10
  -5   7 -12  104.17    8.92
   5   7  12  106.64    9.86
   6   7  12    0.74    3.52
   6   7  12    0.35    2.38
  -6   7 -12    0.22    2.78
   8  -8 -12    5.88    3.79
   7  -8 -12    5.07    3.59
   6  -8 -12    2.10    3.11
   5  -8 -12   86.29    9.02
   5   8 -12   90.88    8.49
   4  -8 -12   23.71    5.09
  -4   8  12   17.88    4.35
   3  -8 -12   46.53    6.60
  -3   8  12   34.99    5.62
   2  -8 -12   30.24    5.44
  -2   8  12   33.80    5.38
   1  -8 -12  100.29    9.43
  -1   8  12   91.47    7.60
   0  -8 -12    0.20    2.45
   0   8  12   -2.86    2.03
  -1  -8 -12  142.14   10.17
   1   8  12  135.86    9.26
  -2   8 -12   31.73    5.44
   2   8  12   33.40    5.35
   3   8  12   25.54    4.80
  -3   8 -12   32.38    5.50
   3   8  12   28.07    5.84
  -4   8 -12    5.20    3.36
   4   8  12    1.60    3.71
   4   8  12    1.95    2.63
  -5   8 -12  110.62    9.54
   5   8  12  105.85    8.50
   5   8  12  117.88   10.45
   6  -9 -12    6.40    3.61
   5  -9 -12    0.50    2.99
  -5   9  12   -2.18    2.42
   4  -9 -12   21.01    5.06
  -4   9  12   17.68    4.52
   3  -9 -12   95.12    9.78
  -3   9  12  105.99    9.90
   2  -9 -12    1.01    2.98
  -2   9  12    0.14    2.52
   1  -9 -12   -3.15    2.28
  -1   9  12    0.13    2.59
   0  -9 -12   17.64    4.61
   0   9  12   11.19    3.62
  -1  -9 -12  231.88   13.73
   1   9  12  218.06   12.88
   2   9  12    4.93    3.19
  -2   9 -12    5.03    3.14
   3   9  12    7.98    4.14
  -3   9 -12    9.37    3.74
   3   9  12   13.26    4.00
   3 -10 -12   11.48    4.34
  -3  10  12    6.04    3.36
   2 -10 -12   27.09    5.66
  -2  10  12   22.94    5.11
   1 -10 -12    1.05    3.16
  -1  10  12    7.49    3.53
   0 -10 -12    2.82    3.29
   0  10  12    4.89    3.33
   1  10  12   39.70    6.10
  11   0 -13   -1.13    2.35
  10   0 -13    0.43    2.26
   9   0 -13    0.72    2.12
   8   0 -13    0.38    2.04
   7   0 -13   -1.30    1.73
   5   0 -13    0.35    1.70
   4   0 -13    0.64    1.60
   3   0 -13    0.22    1.47
   2   0 -13    0.76    1.42
   0   0  13    1.67    0.91
   0   0  13    0.58    2.06
   1   0  13    0.05    0.53
   1   0  13   -1.97    1.90
  -1   0 -13    0.61    0.84
  -2   0 -13    0.22    1.17
   2   0  13    2.41    2.40
   3   0  13    1.51    2.68
  -3   0 -13   -0.29    1.21
   4   0  13   -1.88    2.46
  -4   0 -13    0.29    1.46
  -5   0 -13    0.04    1.73
   5   0  13   -2.83    2.51
  -6   0 -13   -0.51    1.91
  -7   0 -13   -0.16    2.00
  -8   0 -13    1.61    2.67
  11  -1 -13   19.55    4.56
  10  -1 -13   13.80    3.87
   9  -1 -13   76.01    7.57
   9   1 -13  101.28    6.85
   8  -1 -13   28.87    4.63
   8   1 -13   26.16    3.89
   7  -1 -13    5.60    2.66
   7   1 -13    1.48    1.91
   6  -1 -13   57.38    5.88
   6   1 -13   61.97    4.93
   5  -1 -13   68.76    6.25
   5   1 -13   69.03    5.08
   4  -1 -13    0.14    1.79
   4   1 -13    0.18    1.39
  -3  -1  13   17.39    2.83
   3  -1 -13   10.84    2.72
   3   1 -13   11.20    2.49
  -2  -1  13   79.96    4.84
   2  -1 -13   82.23    5.96
   1  -1 -13  149.36    8.79
  -1  -1  13  174.79    6.92
  -1  -1  13  162.21    9.81
   0  -1  13   50.09    6.14
   0  -1  13   53.08    2.28
   0   1  13   52.45    3.37
   1  -1  13    3.83    2.52
  -1  -1 -13    4.64    1.15
  -1   1 -13    4.86    1.29
   1   1  13    3.48    1.13
   1   1  13    3.30    2.56
  -2  -1 -13  183.36    7.95
   2  -1  13  177.02   11.24
   2   1  13  172.94    6.77
  -2   1 -13  173.82    7.90
   2   1  13  174.41   11.35
   3  -1  13   32.46    5.58
  -3  -1 -13   29.19    3.66
   3   1  13   27.30    2.12
   3   1  13   28.91    5.46
  -3   1 -13   28.14    3.53
  -4  -1 -13   -0.21    1.48
   4  -1  13   -1.61    2.30
  -4   1 -13    1.99    1.67
   4   1  13   -2.24    2.25
  -5  -1 -13   64.50    5.85
   5  -1  13   80.22    9.62
   5   1  13   57.75    7.80
  -5   1 -13   75.89    6.25
  -6  -1 -13   71.28    7.36
   6   1  13   73.42    9.55
  -6   1 -13   77.60    6.84
  -7  -1 -13    3.82    2.63
  -7   1 -13    5.34    2.90
  -8  -1 -13    0.54    2.24
  -8   1 -13   -0.89    2.26
  11  -2 -13    0.12    2.84
  10  -2 -13   -0.06    2.50
   9  -2 -13   23.70    4.57
   8  -2 -13   39.29    5.49
   8   2 -13   41.68    4.52
   7  -2 -13   55.49    6.10
   7   2 -13   63.70    4.86
   6  -2 -13   -0.69    1.90
   6   2 -13    0.80    1.57
   5  -2 -13    1.46    1.94
   5   2 -13    3.33    1.67
  -4  -2  13    2.09    1.32
   4  -2 -13   -0.35    1.77
   4   2 -13   -0.80    1.19
  -3  -2  13    4.53    1.52
  -3  -2  13    7.30    1.86
   3  -2 -13    3.51    2.14
  -2  -2  13   16.75    2.13
  -2  -2  13   14.82    3.28
   2  -2 -13   17.51    3.35
  -1  -2  13   -0.55    1.73
   1  -2 -13    3.37    2.06
  -1  -2  13    0.40    0.65
   0  -2  13   10.69    3.12
   0  -2 -13    9.12    2.81
   0   2 -13    8.64    1.47
   0   2  13    9.73    1.99
  -1  -2 -13    1.86    1.11
   1  -2  13   -0.51    1.91
   1   2  13    0.81    1.14
  -1   2 -13    0.13    1.02
   1   2  13    2.40    2.52
   2  -2  13   17.57    4.18
  -2  -2 -13   13.53    2.49
  -2   2 -13   14.47    2.48
   2   2  13   14.31    2.14
   2   2  13   11.99    3.80
  -3  -2 -13   23.29    3.48
   3  -2  13   31.09    5.67
  -3   2 -13   30.13    3.79
   3   2  13   23.53    2.64
   3   2  13   21.97    4.90
  -4  -2 -13   34.15    4.59
   4  -2  13   37.84    6.49
   4   2  13   43.15    3.28
   4   2  13   64.57    8.29
  -4   2 -13   46.61    5.19
  -5  -2 -13   11.73    3.23
  -5   2 -13   10.38    3.04
   5   2  13   12.97    4.77
  -6  -2 -13    9.65    3.12
   6   2  13    7.13    4.14
  -6   2 -13    5.75    2.77
  -7  -2 -13    9.68    3.45
  -7   2 -13    5.94    3.02
  -8  -2 -13   13.87    4.02
  -8   2 -13   21.00    4.96
  11  -3 -13    8.68    3.82
  10  -3 -13   23.28    4.97
   9  -3 -13   22.58    5.01
   8  -3 -13   19.26    4.49
   7  -3 -13   23.26    4.43
   6  -3 -13    1.29    2.23
   5  -3 -13   11.34    3.31
   5   3 -13    9.75    2.04
   4  -3 -13   70.91    6.81
  -3  -3  13    1.33    1.27
   3  -3 -13   -1.34    1.69
  -3  -3  13    0.95    1.08
  -3  -3  13   -0.13    1.69
  -2  -3  13   62.89    5.63
  -2  -3  13   59.18    3.24
  -2  -3  13   62.36    4.20
   2  -3 -13   81.45    6.36
  -2  -3  13   62.74    3.54
  -1  -3  13   80.73    3.28
  -1  -3  13   77.30    6.38
   1  -3 -13   74.70    6.98
  -1  -3  13   68.48    4.71
  -1   3  13   74.67    5.14
   0  -3 -13    6.82    2.79
   0  -3  13    8.05    2.87
   0   3 -13    9.07    1.85
   0   3  13   10.62    2.24
   1  -3  13    1.18    2.24
  -1   3 -13    3.04    1.52
   1   3  13    1.72    1.45
   2  -3  13    7.83    3.27
   2   3  13    7.94    1.96
  -2   3 -13   10.28    2.37
   2   3  13    6.96    3.41
  -3  -3 -13   14.84    3.04
   3  -3  13   15.47    4.39
  -3   3 -13   14.27    2.87
   3   3  13   11.19    3.96
   3   3  13   12.67    2.37
  -4  -3 -13    0.15    1.58
   4   3  13   -1.21    1.20
   4   3  13    2.33    2.92
  -4   3 -13   -0.37    1.71
  -5  -3 -13   18.07    3.87
  -5   3 -13   19.60    3.98
   5   3  13   18.54    5.22
  -6  -3 -13    0.69    1.96
   6   3  13   -1.60    2.98
  -6   3 -13   -3.23    1.75
  -7  -3 -13   12.98    3.76
  -7   3 -13    6.18    3.22
   7   3  13    7.62    4.65
  -8  -3 -13   11.98    3.94
  -8   3 -13   12.86    4.22
  11  -4 -13   21.14    5.02
  10  -4 -13   38.93    6.24
   9  -4 -13    3.55    3.03
   8  -4 -13   43.10    6.13
   7  -4 -13   82.60    8.09
   6  -4 -13  231.29   12.71
   5  -4 -13    2.67    2.50
  -4  -4  13   97.92    6.59
   4  -4 -13   81.48    7.73
  -3  -4  13  193.11   10.30
   3  -4 -13  206.93   11.30
  -2  -4  13   65.88    5.75
   2  -4 -13   74.28    7.06
   1  -4 -13   29.66    4.78
  -1  -4  13   27.46    4.48
  -1   4  13   34.45    4.10
   0  -4  13   75.88    6.81
   0  -4 -13   70.12    7.10
   0   4  13   87.87    5.74
   1  -4  13   28.30    5.11
  -1   4 -13   32.45    3.81
   1   4  13   29.80    3.73
   2   4  13   34.64    6.00
  -2   4 -13   37.88    4.46
   2   4  13   30.90    3.80
   3   4  13    7.88    3.60
  -3   4 -13   20.03    3.59
   3   4  13   18.90    3.07
   4   4  13  106.93    9.56
   4   4  13  112.86    6.60
  -4   4 -13   90.53    7.05
   5   4  13   86.34   10.05
  -5   4 -13   81.43    7.02
   5   4  13   78.74    5.65
  -6  -4 -13   18.96    4.23
  -6   4 -13   21.94    4.68
   6   4  13   12.67    4.98
  -7  -4 -13  114.22    9.15
  -7   4 -13  110.16    9.23
   7   4  13  134.06   11.96
  10  -5 -13    6.82    3.85
   9  -5 -13   -2.44    2.26
   8  -5 -13   22.67    4.93
   7  -5 -13   61.34    7.34
   6  -5 -13   -1.53    2.40
   5  -5 -13   11.87    3.59
  -5  -5  13   13.00    2.76
  -4  -5  13   45.14    4.94
   4  -5 -13   49.34    6.23
  -3  -5  13   11.04    2.84
   3  -5 -13    9.27    3.22
  -2  -5  13   24.29    4.14
   2  -5 -13   28.86    4.91
  -2   5  13   25.47    4.12
   1  -5 -13   -0.79    2.11
  -1  -5  13    1.27    2.00
  -1   5  13    0.20    1.76
   0  -5 -13   11.18    3.63
   0   5  13   13.03    2.96
  -1  -5 -13   14.34    3.84
  -1   5 -13   11.16    2.69
   1   5  13   10.70    2.75
  -2   5 -13    2.94    2.02
   2   5  13   -1.05    2.50
   2   5  13    1.34    1.89
  -3   5 -13    3.27    2.26
   3   5  13   -2.60    1.50
   3   5  13    0.22    2.67
   4   5  13   33.96    6.26
   4   5  13   36.65    4.56
  -4   5 -13   38.98    5.48
  -5   5 -13   13.66    3.93
   5   5  13   24.90    3.96
   5   5  13    9.75    4.42
  -6   5 -13    2.61    2.74
   6   5  13    4.05    3.84
  -7   5 -13    5.60    3.44
   7   5  13    6.15    4.36
   9  -6 -13   12.93    4.49
   8  -6 -13   57.11    7.46
   7  -6 -13    4.20    3.28
   6  -6 -13   55.61    7.10
   5  -6 -13   55.55    6.87
   4  -6 -13   24.45    4.82
   3  -6 -13   29.12    5.12
   2  -6 -13   36.59    5.62
  -2   6  13   29.20    4.50
   1  -6 -13   46.74    6.13
  -1   6  13   52.73    5.70
   0  -6 -13   42.02    5.91
   0   6  13   40.84    5.16
  -1  -6 -13    2.78    2.84
  -1   6 -13   -0.22    1.84
   1   6  13    3.07    2.20
  -2   6 -13  103.69    7.56
   2   6  13  122.04    7.73
   3   6  13   68.85    8.69
   3   6  13   69.32    6.47
  -3   6 -13   48.10    6.08
   4   6  13   53.24    5.76
  -4   6 -13   61.38    7.03
   4   6  13   35.01    6.40
  -5   6 -13   19.99    4.60
   5   6  13   21.48    5.62
   5   6  13   21.45    4.01
  -6   6 -13   15.63    4.61
   6   6  13   15.51    5.42
   8  -7 -13  135.02   11.02
   7  -7 -13   19.06    5.07
   6  -7 -13  156.20   11.09
   5  -7 -13   77.44    8.45
   4  -7 -13  101.78    9.53
   3  -7 -13   49.59    6.71
  -3   7  13   49.97    6.20
   2  -7 -13  245.61   13.87
  -2   7  13  238.88   12.73
   1  -7 -13   81.37    8.30
  -1   7  13   89.39    7.25
   0  -7 -13  181.16   11.59
   0   7  13  166.95   10.15
  -1  -7 -13   97.97    9.23
  -1   7 -13   85.25    7.11
   1   7  13   92.82    7.23
  -2   7 -13  126.94    8.91
   2   7  13  139.88    8.80
   3   7  13   37.90    6.71
   3   7  13   42.46    5.65
  -3   7 -13   43.35    6.02
   4   7  13   43.48    7.51
  -4   7 -13   34.76    5.70
   4   7  13   31.49    4.86
   5   7  13  118.50   12.20
  -5   7 -13  103.88    9.05
   5   7  13  121.75    8.53
   7  -8 -13    5.36    3.81
   6  -8 -13   51.45    7.39
   5  -8 -13    7.78    3.95
   4  -8 -13   37.17    6.13
  -4   8  13   30.82    5.45
   3  -8 -13   -0.54    2.67
  -3   8  13    3.11    2.68
   2  -8 -13   53.59    7.07
  -2   8  13   52.31    6.52
   1  -8 -13   47.83    6.89
  -1   8  13   46.69    6.19
   0  -8 -13   18.32    4.74
   0   8  13   30.90    5.10
  -1  -8 -13   -0.69    2.82
   1   8  13    1.84    2.55
  -2   8 -13   34.25    5.46
   2   8  13   34.29    5.41
   3   8  13   13.45    3.86
   3   8  13   11.25    4.57
  -3   8 -13   14.18    4.18
   4   8  13   21.30    5.70
   4   8  13   17.99    4.40
  -4   8 -13   14.44    4.34
   5  -9 -13    8.46    4.29
  -5   9  13    7.80    3.67
   4  -9 -13   20.98    5.11
  -4   9  13   17.80    4.70
   3  -9 -13   15.41    4.61
  -3   9  13   23.75    5.13
   2  -9 -13   79.72    8.86
  -2   9  13   70.29    8.08
   1  -9 -13    5.03    3.40
  -1   9  13   -0.62    2.48
   0  -9 -13   66.01    8.09
   0   9  13   57.96    7.23
  -1  -9 -13   15.11    4.61
   1   9  13   24.12    4.98
   2   9  13   20.05    4.70
  10   0 -14    3.72    2.77
   9   0 -14   37.01    5.13
   8   0 -14  122.79    8.08
   7   0 -14    4.25    2.44
   6   0 -14  576.66   22.00
   5   0 -14   36.82    4.69
   4   0 -14  304.06   13.41
   3   0 -14    0.12    1.69
   2   0 -14   83.77    5.99
  -2   0  14   80.78    5.20
   0   0  14  371.44   12.11
   0   0  14  324.01   16.76
   1   0  14   15.51    4.07
   2   0  14  161.43   11.10
   3   0  14  133.15   10.44
   4   0  14  299.81   17.02
   5   0  14   27.85    6.05
  11  -1 -14    6.28    3.30
  10  -1 -14  294.48   14.83
   9  -1 -14   -0.16    2.47
   8  -1 -14   66.60    6.77
   8   1 -14   68.35    6.23
   7  -1 -14   22.96    4.15
   7   1 -14   26.05    3.82
   6  -1 -14  418.92   17.38
   6   1 -14  394.48   16.17
   5  -1 -14   -1.58    1.70
   5   1 -14   -1.45    1.65
   4  -1 -14  127.70    7.95
   4   1 -14  116.85    7.02
   3  -1 -14    7.47    2.71
   3   1 -14   16.58    2.94
   2  -1 -14  683.55   25.52
   1  -1 -14    4.65    2.36
  -1  -1  14    5.48    2.72
   0  -1  14  132.65    9.39
   0   1  14  141.82    6.23
   1  -1  14   24.04    4.71
   1   1  14   36.00    2.56
   1   1  14   29.63    5.51
   2  -1  14  380.60   19.18
   2   1  14  430.55   20.08
   3  -1  14   28.13    5.55
   3   1  14   21.51    5.11
   4  -1  14    6.99    3.68
   4   1  14    6.23    3.59
   5  -1  14    9.26    4.09
   5   1  14    3.36    3.54
   6   1  14  300.21   18.40
  11  -2 -14    0.74    2.84
  10  -2 -14   64.44    7.40
   9  -2 -14   10.91    3.65
   8  -2 -14  447.90   19.64
   7  -2 -14   19.83    4.07
   6  -2 -14  214.41   11.33
   6   2 -14  191.04    9.30
   5  -2 -14    5.28    2.62
   5   2 -14    7.70    2.24
   4  -2 -14  466.37   19.39
   4   2 -14  475.92   17.61
   3  -2 -14   -0.80    2.16
  -2  -2  14   33.53    4.88
   2  -2 -14   27.96    4.36
  -1  -2  14  132.67    9.13
   1  -2 -14  141.04    8.86
  -1   2  14  152.49    7.26
   0  -2  14  387.92   17.96
   0   2  14  387.97   14.39
   1  -2  14    3.36    2.85
   1   2  14    6.37    1.66
   1   2  14    5.07    3.19
   2  -2  14   59.87    7.50
   2   2  14   59.18    7.45
   2   2  14   69.33    4.12
   3  -2  14    4.28    3.31
   3   2  14    8.37    3.77
   4  -2  14  529.77   24.76
   4   2  14  514.18   24.62
   5   2  14   18.24    5.34
   6   2  14    9.75    4.79
  10  -3 -14   53.98    7.02
   9  -3 -14    0.34    2.82
   8  -3 -14   73.37    7.87
   7  -3 -14  172.00   10.73
   6  -3 -14  158.50    9.92
   5  -3 -14   -0.05    2.11
   4  -3 -14  144.68    9.24
  -3  -3  14  353.69   16.19
   3  -3 -14  379.70   16.77
  -2  -3  14  146.78    9.27
   2  -3 -14  146.58    9.25
  -1  -3  14   -1.73    1.64
   1  -3 -14   -1.70    1.97
  -1   3  14   -2.05    1.20
   0  -3 -14  338.95   15.79
   0  -3  14  315.13   15.99
   0   3  14  338.35   13.30
   1  -3  14  291.61   15.36
   1   3  14  301.74   16.20
   1   3  14  296.41   12.03
   2  -3  14  206.11   13.02
   2   3  14  232.45   13.99
   2   3  14  228.38    9.71
   3  -3  14   17.23    4.74
   3   3  14   20.71    2.88
   3   3  14   17.18    4.74
   4   3  14  162.93   12.26
   5   3  14  191.91   13.87
   6   3  14  279.42   17.65
   7   3  14    2.75    4.35
  10  -4 -14   56.05    7.72
   9  -4 -14   32.81    5.73
   8  -4 -14  157.74   10.88
   7  -4 -14   24.06    4.86
   6  -4 -14   48.63    6.46
  -5  -4  14    9.93    2.95
   5  -4 -14    8.73    3.45
   4  -4 -14  520.34   21.87
  -4  -4  14  510.65   20.56
  -3  -4  14    0.82    1.86
   3  -4 -14   -2.25    2.09
   2  -4 -14   15.60    3.85
  -2  -4  14   16.71    3.69
   1  -4 -14   93.61    7.70
  -1  -4  14  102.28    7.79
  -1   4  14   93.99    6.28
   0  -4  14  343.06   16.56
   0  -4 -14  334.89   16.20
   0   4  14  333.59   13.96
   1  -4  14   15.81    4.32
   1   4  14   15.27    2.89
   2   4  14  107.65    6.27
   2   4  14   75.19    8.82
   3   4  14   65.15    8.32
   3   4  14   77.90    5.48
   5   4  14    0.40    3.57
   6   4  14   13.48    5.16
   9  -5 -14    0.10    2.85
   8  -5 -14   20.98    4.98
   7  -5 -14   19.19    4.66
   6  -5 -14  286.13   15.20
   5  -5 -14   22.54    4.82
  -4  -5  14   27.34    4.23
   4  -5 -14   28.63    5.07
   3  -5 -14   -2.31    2.15
  -3  -5  14    1.45    2.04
   2  -5 -14  751.59   29.74
  -2  -5  14  760.59   28.91
  -2   5  14  775.98   28.15
  -1  -5  14   29.29    4.88
   1  -5 -14   21.30    4.56
  -1   5  14   23.00    3.83
   0  -5 -14    3.84    2.88
   0   5  14    8.24    2.75
   1   5  14   -0.90    1.63
   2   5  14  318.21   17.88
   2   5  14  348.70   14.51
   3   5  14    2.22    3.34
   3   5  14   -0.20    1.72
   4   5  14    4.59    2.33
   4   5  14    0.58    3.40
   5   5  14   41.12    7.45
   6   5  14  239.17   16.30
   8  -6 -14   32.16    5.94
   7  -6 -14    5.71    3.41
   6  -6 -14   64.88    7.81
   5  -6 -14   46.64    6.59
   4  -6 -14   84.49    8.56
   3  -6 -14   26.75    5.19
  -3   6  14   20.23    4.08
   2  -6 -14   82.29    8.44
  -2   6  14   80.16    7.60
   1  -6 -14  111.89    8.93
  -1   6  14  117.44    7.98
   0  -6 -14  117.72    9.33
   0   6  14  122.81    7.99
   1   6  14    4.10    2.32
   2   6  14  115.87   10.11
   2   6  14  107.17    7.33
   3   6  14   78.47    9.62
   3   6  14   89.69    6.74
   4   6  14  212.38   10.90
   4   6  14  179.64   13.51
   5   6  14   -0.01    3.59
   7  -7 -14   19.83    5.16
   6  -7 -14  124.45   10.19
   5  -7 -14   16.77    4.68
   4  -7 -14   55.46    7.39
   3  -7 -14   11.46    4.20
  -3   7  14   10.20    3.59
   2  -7 -14  224.41   13.31
  -2   7  14  201.92   11.78
   1  -7 -14   14.47    4.27
  -1   7  14    4.59    2.85
   0  -7 -14   35.82    5.95
   0   7  14   43.04    5.68
   1   7  14    1.91    2.40
   2   7  14   74.92    9.37
   2   7  14   75.31    7.33
   3   7  14   -2.12    2.87
   3   7  14    1.94    2.36
   4   7  14    5.50    2.95
   4   7  14    4.28    3.97
   5  -8 -14   -2.24    2.65
   4  -8 -14  119.21   11.07
  -4   8  14  117.84    9.34
   3  -8 -14   -0.54    2.83
  -3   8  14   -1.62    2.36
   2  -8 -14    5.36    3.35
  -2   8  14    1.54    2.58
   1  -8 -14    3.33    3.05
  -1   8  14    1.86    2.66
   0  -8 -14   96.41    9.74
   0   8  14  117.96    8.71
   1   8  14    5.05    2.98
   2   8  14   27.55    4.89
   2   8  14   31.65    6.53
  -3   9  14   40.76    6.43
   2  -9 -14    6.14    3.72
  -2   9  14    1.32    2.77
   1  -9 -14   12.14    4.44
  -1   9  14   20.26    4.86
   9   0 -15    1.41    2.37
   8   0 -15    0.36    2.32
   7   0 -15    0.11    2.19
   6   0 -15    1.95    2.27
   5   0 -15   -0.29    1.91
   4   0 -15   -0.04    1.87
   3   0 -15   -0.47    1.63
  -1   0  15    0.88    1.05
  -1   0  15   -0.18    2.15
   0   0  15    1.09    2.60
   1   0  15   -1.76    2.15
   2   0  15    2.35    3.04
   3   0  15    1.34    2.76
   4   0  15   -0.37    3.20
   5   0  15    1.13    3.13
  10  -1 -15    3.86    2.86
   9  -1 -15   -0.15    2.43
   8  -1 -15   -1.14    2.13
   7  -1 -15    0.70    2.52
   7   1 -15    1.48    2.24
   6  -1 -15    1.31    2.34
   6   1 -15   -0.94    1.89
   5  -1 -15    7.60    2.83
   5   1 -15    4.08    2.18
   4  -1 -15   40.79    5.03
   4   1 -15   42.06    4.73
   3  -1 -15    2.49    2.18
   3   1 -15    1.70    1.94
   2  -1 -15    6.70    2.64
  -1  -1  15    0.53    2.23
  -1   1  15    1.26    1.25
   0  -1  15   19.74    4.45
   0   1  15   15.77    2.16
   0   1  15   19.86    4.71
   1  -1  15    7.56    3.51
   1   1  15    6.91    3.31
   2  -1  15   38.01    6.35
   2   1  15   30.20    5.69
   3  -1  15   11.77    4.23
   3   1  15   24.79    5.52
   4  -1  15   19.64    5.37
   4   1  15   18.62    5.15
   5   1  15   11.70    4.63
   6   1  15   19.22    5.89
  10  -2 -15   12.05    4.06
   9  -2 -15   37.89    5.93
   8  -2 -15   10.00    3.75
   7  -2 -15   40.73    5.59
   6  -2 -15   70.64    7.24
   5  -2 -15   40.89    5.47
   5   2 -15   46.62    4.66
   4  -2 -15    3.49    2.65
   3  -2 -15   61.31    6.53
   2  -2 -15   73.67    7.16
  -2  -2  15   81.50    7.21
   1  -2 -15  115.25    8.13
  -1  -2  15  112.01    8.64
  -1   2  15  108.13    6.08
   0  -2  15    8.74    3.41
   0   2  15   12.71    2.23
   1  -2  15   43.18    6.56
   1   2  15   57.07    7.73
   2  -2  15    7.89    3.57
   2   2  15   15.03    4.54
   3  -2  15    7.26    3.68
   3   2  15   13.06    4.29
   4  -2  15   25.17    5.94
   4   2  15   34.57    6.71
   5   2  15    9.26    4.69
   6   2  15   29.63    6.80
  10  -3 -15    3.00    3.18
   9  -3 -15   21.47    4.93
   8  -3 -15   50.84    6.70
   7  -3 -15   61.05    7.21
   6  -3 -15   -0.77    2.60
   5  -3 -15   26.58    4.75
   4  -3 -15    1.10    2.31
  -4  -3  15    4.17    2.51
  -3  -3  15   19.20    4.12
   3  -3 -15   14.99    3.90
   2  -3 -15    3.14    2.46
  -2  -3  15    0.49    2.24
   1  -3 -15    9.80    3.39
  -1  -3  15   10.31    3.47
  -1   3  15    9.15    2.34
   0  -3  15   26.31    4.97
   0   3  15   27.63    3.47
   1  -3  15   85.41    9.16
   1   3  15  115.76    6.26
   1   3  15  120.07    9.87
   2  -3  15   15.86    4.47
   2   3  15   18.95    5.05
   3  -3  15    4.89    3.54
   3   3  15    2.39    3.31
   4   3  15   20.20    5.71
   5   3  15   21.74    6.13
   6   3  15   26.60    6.56
   9  -4 -15    2.19    3.45
   8  -4 -15   13.86    4.17
   7  -4 -15    3.69    3.21
   6  -4 -15   -0.26    2.50
   5  -4 -15   -0.45    2.52
  -5  -4  15   -0.45    2.03
   4  -4 -15   30.36    5.10
  -4  -4  15   28.44    4.63
  -3  -4  15   -1.44    1.84
   3  -4 -15   -1.12    2.35
  -2  -4  15    7.93    3.16
   2  -4 -15    3.98    2.88
  -2   4  15    8.86    2.67
   1  -4 -15   14.53    3.91
  -1  -4  15   11.26    3.58
  -1   4  15   11.90    2.89
   0  -4  15    1.14    2.39
   0  -4 -15    0.95    2.65
   0   4  15   -0.52    1.63
   1  -4  15    8.47    3.70
   1   4  15    8.49    2.40
   2   4  15   -0.73    1.66
   2   4  15    0.22    2.96
   3   4  15   49.04    7.84
   4   4  15    2.67    3.82
   5   4  15   25.17    6.58
   8  -5 -15   21.49    5.20
   7  -5 -15   53.20    7.32
   6  -5 -15    3.17    3.16
   5  -5 -15   58.87    7.30
   4  -5 -15  133.80    9.81
  -4  -5  15  136.20    8.72
  -3  -5  15   53.87    6.37
   3  -5 -15   48.83    6.62
  -2  -5  15   12.24    3.54
   2  -5 -15   13.48    4.06
  -2   5  15   14.78    3.39
   1  -5 -15  184.50   11.76
  -1  -5  15  186.71   11.47
  -1   5  15  188.07   10.05
   0  -5 -15   68.49    7.71
   0   5  15   71.11    6.47
   1   5  15   47.36    5.26
   2   5  15   15.52    4.99
   2   5  15   15.97    3.26
   3   5  15   38.47    7.07
   4   5  15  111.39   11.89
   5   5  15   27.11    6.83
   8  -6 -15    6.13    3.80
   7  -6 -15   68.22    8.26
   6  -6 -15   37.42    6.38
   5  -6 -15   19.97    4.91
   4  -6 -15    0.62    2.83
   3  -6 -15   87.76    8.96
  -3   6  15   78.33    7.65
   2  -6 -15   66.52    7.77
  -2   6  15   78.35    7.41
   1  -6 -15   35.94    6.04
  -1   6  15   35.71    5.02
   0  -6 -15   39.91    6.11
   0   6  15   34.68    4.84
   1   6  15   85.90    6.69
   2   6  15   24.40    4.14
   2   6  15   17.13    5.28
   3   6  15   30.96    6.52
   4   6  15    1.42    3.62
   6  -7 -15    2.96    3.55
   5  -7 -15    7.99    4.10
   4  -7 -15    0.21    3.02
  -4   7  15   -0.52    2.45
   3  -7 -15    7.11    3.61
  -3   7  15    3.37    2.85
   2  -7 -15    3.06    3.15
  -2   7  15   -0.36    2.20
   1  -7 -15   43.68    6.67
  -1   7  15   34.42    5.39
   0  -7 -15    8.06    3.89
   0   7  15    4.23    2.72
   1   7  15   28.59    4.81
   2   7  15    7.21    4.22
   2   7  15    0.82    2.40
   3   7  15   -0.61    3.56
  -4   8  15   -1.27    2.49
   3  -8 -15   65.83    8.53
  -3   8  15   56.94    7.19
   2  -8 -15   38.54    6.70
  -2   8  15   30.05    5.55
   1  -8 -15  102.27   10.42
  -1   8  15  102.63    9.47
   0  -8 -15   -0.24    2.88
   0   8  15    0.16    2.41
   8   0 -16    3.05    2.63
   7   0 -16  479.09   19.82
   6   0 -16    1.74    2.44
   5   0 -16   84.66    6.67
   4   0 -16    2.55    2.47
   3   0 -16  816.38   29.71
  -1   0  16   32.43    5.85
   0   0  16   25.98    5.30
   1   0  16  564.88   25.39
   2   0  16    1.80    3.05
   3   0  16   -1.81    2.70
   4   0  16   -0.93    3.01
   5   0  16  175.84   13.85
   9  -1 -16  172.68   10.78
   8  -1 -16   -1.82    2.25
   7  -1 -16  147.56    9.48
   6  -1 -16  166.26   10.04
   6   1 -16  164.87    9.18
   5  -1 -16  238.94   12.31
   5   1 -16  219.00   11.04
   4  -1 -16   30.10    4.81
   4   1 -16   30.20    4.25
   3  -1 -16   17.93    4.04
  -2  -1  16  129.82    9.60
   2  -1 -16  116.61    8.33
  -1  -1  16  424.86   20.03
   0  -1  16   15.79    4.44
   0   1  16   14.76    4.48
   1  -1  16  208.71   13.34
   1   1  16  211.96   13.76
   2  -1  16  214.20   14.02
   2   1  16  205.34   13.80
   3  -1  16  164.63   12.46
   3   1  16  179.53   13.04
   4  -1  16   21.29    5.81
   4   1  16   29.19    6.36
   5   1  16  149.00   12.69
   9  -2 -16   25.93    5.32
   8  -2 -16  124.89    9.33
   7  -2 -16  104.69    8.23
   6  -2 -16    4.84    3.02
   5  -2 -16  200.17   11.56
   4  -2 -16  288.95   14.40
   3  -2 -16  249.05   12.98
  -3  -2  16  229.63   13.12
  -2  -2  16   12.04    3.72
   2  -2 -16   12.85    3.69
  -1  -2  16  107.67    8.86
  -1   2  16  101.70    5.88
   0  -2  16  214.28   13.06
   0   2  16  206.80   13.49
   1  -2  16  140.36   10.63
   1   2  16  125.07   10.49
   2  -2  16    7.13    3.83
   2   2  16    3.95    3.50
   3  -2  16   96.84   10.63
   3   2  16   75.58    9.63
   4  -2  16  223.17   15.25
   4   2  16  224.02   15.50
   5   2  16  170.69   13.73
   9  -3 -16  188.16   12.21
   8  -3 -16   15.93    4.42
   7  -3 -16   52.44    6.71
   6  -3 -16   69.26    7.63
   5  -3 -16  359.19   17.16
   4  -3 -16   55.12    6.74
  -4  -3  16   59.30    6.83
  -3  -3  16    1.97    2.36
   3  -3 -16    6.02    3.11
  -2  -3  16   58.79    7.20
   2  -3 -16   58.96    7.07
  -2   3  16   57.35    5.40
   1  -3 -16  286.59   14.78
  -1  -3  16  255.72   14.73
  -1   3  16  305.56   12.37
   0  -3  16    8.40    3.50
   1  -3  16   23.36    5.36
   1   3  16   38.58    6.70
   2  -3  16   67.39    8.48
   2   3  16   76.00    9.64
   3   3  16  337.79   19.27
   4   3  16    1.27    3.46
   5   3  16    1.24    3.82
   8  -4 -16   95.64    9.65
   7  -4 -16   67.49    8.00
   6  -4 -16   -1.61    2.46
   5  -4 -16   50.58    6.59
  -5  -4  16   50.33    6.28
  -4  -4  16  201.47   11.54
   4  -4 -16  190.98   11.99
   3  -4 -16  203.71   12.13
  -3  -4  16  173.39   10.96
   2  -4 -16    0.27    2.58
  -2  -4  16    0.39    2.25
  -2   4  16    2.84    2.16
   1  -4 -16   35.25    5.93
  -1  -4  16   45.06    6.43
  -1   4  16   36.11    4.50
   0  -4  16   87.02    9.33
   0   4  16   93.97    6.28
   1  -4  16  116.42    9.72
   1   4  16  123.43   10.69
   2   4  16   29.78    6.45
   3   4  16   21.65    6.06
   4   4  16  262.57   17.17
   7  -5 -16   13.43    4.32
   6  -5 -16   60.96    7.75
   5  -5 -16   73.16    8.36
   4  -5 -16    4.85    3.29
  -3  -5  16   24.48    4.66
   3  -5 -16   20.46    4.72
  -3   5  16   15.40    3.71
   2  -5 -16  148.27   10.67
  -2  -5  16  157.63   10.44
  -2   5  16  150.57    9.08
   1  -5 -16   88.48    9.14
  -1  -5  16   80.61    8.64
  -1   5  16   91.59    6.70
   0   5  16    0.53    1.95
   1   5  16   19.53    5.54
   2   5  16  164.09   12.84
   3   5  16  164.63   13.21
   6  -6 -16    0.34    3.08
   5  -6 -16   19.50    4.79
   4  -6 -16   11.30    4.21
   3  -6 -16  317.28   16.78
  -3   6  16  296.37   14.84
   2  -6 -16   -1.23    2.69
  -2   6  16    1.76    2.51
   1  -6 -16    9.52    4.05
  -1   6  16    7.16    2.87
   0  -6 -16   -0.74    2.72
   0   6  16    2.15    2.45
   1   6  16   65.38    6.61
   2   6  16   10.72    4.88
   4  -7 -16    1.60    3.23
  -4   7  16   -1.50    2.31
   3  -7 -16   24.63    5.73
  -3   7  16   19.69    4.49
   2  -7 -16   39.49    6.59
  -2   7  16   39.38    5.79
   1  -7 -16   56.20    7.85
  -1   7  16   60.72    6.93
   0  -7 -16   27.06    5.74
   0   7  16   23.52    4.40
   6   0 -17    1.39    2.46
   5   0 -17   -0.54    2.02
   4   0 -17   -2.98    1.95
  -1   0  17   -0.92    2.64
   0   0  17   -0.32    2.59
   1   0  17    3.83    3.21
   2   0  17    1.68    3.32
   3   0  17   -0.33    2.86
   4   0  17   -0.76    2.80
   8  -1 -17   17.99    4.29
   7  -1 -17   13.52    3.95
   6  -1 -17   13.53    3.76
   5  -1 -17    2.28    2.44
   4  -1 -17   35.65    5.35
   3  -1 -17    0.48    2.41
  -2  -1  17   10.00    3.82
  -1  -1  17    8.87    3.53
  -1   1  17    8.11    3.68
   0  -1  17   25.04    5.41
   0   1  17   44.79    7.18
   1  -1  17   13.52    4.45
   1   1  17   10.41    4.30
   2  -1  17   26.45    6.10
   2   1  17   24.68    5.98
   3  -1  17    7.45    4.25
   3   1  17    9.00    4.40
   4  -1  17   53.71    8.63
   4   1  17   41.19    7.81
   8  -2 -17   -0.29    2.81
   7  -2 -17   -1.26    2.52
   6  -2 -17    5.12    3.33
   5  -2 -17  101.44    8.22
   4  -2 -17   10.40    3.51
   3  -2 -17    3.02    2.86
  -3  -2  17    0.39    2.47
   2  -2 -17    0.70    2.57
  -2  -2  17    0.03    2.48
  -1  -2  17   41.94    6.46
   0  -2  17   29.36    5.61
   0   2  17   26.76    5.88
   1  -2  17   38.81    6.70
   1   2  17   45.54    7.71
   2  -2  17    7.06    3.94
   2   2  17    7.58    4.30
   3  -2  17   12.40    4.52
   3   2  17    7.43    4.37
   4   2  17   22.82    6.66
   8  -3 -17   13.96    4.54
   7  -3 -17   -1.53    2.89
   6  -3 -17    3.49    3.03
   5  -3 -17   22.36    4.82
  -5  -3  17   17.44    4.43
   4  -3 -17    1.22    2.51
  -4  -3  17    2.19    2.58
   3  -3 -17    3.81    3.09
  -3  -3  17   -0.74    2.19
  -2  -3  17   34.98    5.85
   2  -3 -17   25.78    4.97
  -1  -3  17   18.96    4.60
   0  -3  17   29.12    5.71
   0   3  17   21.05    5.56
   1  -3  17    2.63    3.14
   1   3  17   -3.02    2.75
   2  -3  17   11.40    4.45
   2   3  17   11.17    4.88
   3   3  17    4.03    4.08
   7  -4 -17    0.19    2.91
   6  -4 -17   73.73    8.39
   5  -4 -17   47.66    6.67
   4  -4 -17   46.74    6.73
  -4  -4  17   55.98    6.95
  -3  -4  17   -0.50    2.48
   3  -4 -17    2.29    3.03
  -3   4  17   -2.72    1.81
  -2  -4  17  125.30    9.71
   2  -4 -17  134.58   10.20
  -2   4  17  134.12    8.15
  -1  -4  17   59.30    7.73
   1  -4 -17   46.48    6.79
   0  -4  17   33.50    6.07
   1  -4  17   36.59    6.83
   1   4  17   35.35    7.14
   2   4  17   66.14    9.47
   3   4  17   42.34    7.98
   6  -5 -17   -3.00    2.66
   5  -5 -17   -0.08    2.85
   4  -5 -17    5.38    3.59
   3  -5 -17    3.93    3.01
  -3   5  17   -0.54    2.13
  -2  -5  17    9.15    3.63
   2  -5 -17    9.15    4.05
  -2   5  17    7.94    2.94
   1  -5 -17   10.72    4.16
  -1  -5  17   14.88    4.45
  -1   5  17   13.75    3.33
   1   5  17    0.97    3.38
   2   5  17   26.11    6.32
   4  -6 -17   10.13    4.27
  -4   6  17    8.03    3.35
   3  -6 -17   -2.25    2.80
  -3   6  17    2.08    2.45
   2  -6 -17   31.48    6.01
  -2   6  17   44.53    5.90
   1  -6 -17    2.10    3.40
  -1   6  17   -0.69    2.23
   5   0 -18   63.76    6.89
   4   0 -18    7.83    3.22
  -2   0  18  113.92    9.89
  -1   0  18   41.74    6.92
   0   0  18  128.38   10.83
   1   0  18  246.63   15.79
   2   0  18   11.33    4.77
   3   0  18   47.79    8.12
   7  -1 -18   16.25    4.11
   6  -1 -18   11.10    3.64
   5  -1 -18  151.19    9.94
   4  -1 -18   68.36    7.33
   3  -1 -18   83.10    8.03
  -3  -1  18   70.08    8.49
  -2  -1  18    9.86    4.10
  -1  -1  18   56.87    8.00
  -1   1  18   40.67    7.10
   0  -1  18  182.71   13.03
   0   1  18  182.91   13.37
   1  -1  18   51.36    8.09
   1   1  18   39.64    7.52
   2  -1  18    4.16    3.94
   2   1  18   11.29    4.80
   3  -1  18   54.21    8.57
   3   1  18   59.29    9.45
   7  -2 -18   63.20    7.68
   6  -2 -18   63.53    7.37
   5  -2 -18   67.26    7.45
  -4  -2  18    3.86    3.38
  -3  -2  18   74.76    8.67
   3  -2 -18  104.58    9.38
  -2  -2  18  100.47    8.99
  -1  -2  18    5.28    3.60
  -1   2  18    7.50    3.94
   0  -2  18   64.87    8.71
   0   2  18   42.90    7.50
   1  -2  18   54.37    8.06
   2  -2  18  118.56   10.82
   2   2  18  121.77   12.67
   6  -3 -18   25.19    5.34
  -5  -3  18  244.97   14.50
   5  -3 -18  306.66   15.64
   4  -3 -18    0.09    2.87
  -4  -3  18    0.47    2.72
   3  -3 -18    0.83    2.77
  -3  -3  18    0.82    2.45
  -2  -3  18   97.56    9.04
   2  -3 -18  106.37    9.89
  -1  -3  18  131.56   10.66
   0  -3  18   32.99    6.39
   0   3  18   27.50    6.34
   1  -3  18   38.97    7.03
   2  -3  18   70.62    9.52
   2   3  18  115.03   12.48
   5  -4 -18   30.41    5.75
   4  -4 -18    9.64    3.93
   3  -4 -18   66.08    7.97
  -3  -4  18   58.10    7.56
  -2  -4  18   71.27    8.47
   2  -4 -18   68.79    8.10
  -1  -4  18   12.54    4.17
   0  -4  18   20.71    5.28
   0   4  18   26.91    6.71
   1  -4  18   27.84    6.04
   3  -5 -18   26.36    5.74
   2  -5 -18   -0.50    2.90
  -2   0  19    2.87    3.32
  -1   0  19    0.38    3.10
   0   0  19    2.55    3.43
   1   0  19   -0.40    3.07
   5  -1 -19   16.14    4.28
   4  -1 -19    2.34    2.89
  -3  -1  19    7.00    3.88
  -2  -1  19   19.47    5.31
  -2   1  19   21.01    5.70
  -1  -1  19    0.71    3.15
  -1   1  19    2.05    3.53
   0  -1  19   16.38    5.14
   0   1  19   11.24    4.46
   4  -2 -19    4.62    3.20
  -4  -2  19   -2.68    2.56
  -3  -2  19   21.93    5.21
   3  -2 -19   19.11    4.54
  -2  -2  19    4.17    3.35
  -1  -2  19   46.43    7.37
  -1   2  19   37.99    7.23
   0  -2  19   37.56    7.06
   0   2  19   36.76    7.21
  -3  -3  19    7.19    3.74
   3  -3 -19    5.32    3.46
  -2  -3  19    2.64    3.20
   0   0   0    0.00    0.00

_computing_structure_solution     'SHELXT 2018/2 (Sheldrick, 2018)'
;

_shelx_hkl_checksum              82352

# ............... End of .HKL file ........................................... #
#------------------------------------------------------------------------------#

#...............................................................................
# .FCF SHELXL file: job.fcf
#...............................................................................

loop_
 _refln_index_h
 _refln_index_k
 _refln_index_l
 _refln_F_squared_calc
 _refln_F_squared_meas
 _refln_F_squared_sigma
 _refln_observed_status
   2   0   0       1491.73       1455.32        57.73 o
   3   0   0       3641.05       3746.34       130.61 o
   4   0   0      38342.94      41058.07      1244.41 o
   5   0   0         20.13         18.67        14.08 o
   6   0   0          2.29        -12.20        12.20 o
   7   0   0          3.98          2.24        14.33 o
   8   0   0      20283.53      19964.51       661.90 o
   9   0   0        830.47        829.20        72.37 o
  10   0   0         54.27         51.84        27.44 o
  11   0   0       1247.92       1005.96        87.11 o
  12   0   0       6529.93       5970.28       265.69 o
  13   0   0        634.53        553.34        75.62 o
   1   1   0        419.63        275.65        21.78 o
   2   1   0      66355.64      62676.83      1053.25 o
   3   1   0        824.05        885.21        22.84 o
   4   1   0         26.48         26.93         7.28 o
   5   1   0        697.01        698.20        23.02 o
   6   1   0      28690.19      29310.15       672.55 o
   7   1   0         91.79        126.14        31.31 o
   8   1   0        215.97        215.58        41.06 o
   9   1   0        527.41        438.26        70.29 o
  10   1   0       3987.63       3859.23       131.52 o
  11   1   0         59.52         93.98        24.63 o
  12   1   0          2.71         18.23        18.54 o
  13   1   0          0.05         20.75        19.88 o
   0   2   0      54605.18      53570.00       723.73 o
   1   2   0       5343.55       5631.30        67.56 o
   2   2   0        200.09        153.34         7.99 o
   3   2   0       2966.61       3002.43        49.35 o
   4   2   0      13896.65      13445.02       191.89 o
   5   2   0        136.90        200.40        22.87 o
   6   2   0        142.29        138.07        22.94 o
   7   2   0        229.76        288.47        23.80 o
   8   2   0       8855.50       8670.55       225.40 o
   9   2   0         16.12          5.69        20.84 o
  10   2   0         91.53        143.93        40.86 o
  11   2   0        261.79        253.80        36.25 o
  12   2   0       3465.22       3422.85       130.53 o
  13   2   0          4.16         17.59        19.79 o
   1   3   0          1.13         -0.06         1.88 o
   2   3   0      20688.57      20920.54       241.93 o
   3   3   0       1092.23       1250.44        26.10 o
   4   3   0         10.11          1.25         4.35 o
   5   3   0        185.03        159.70        15.69 o
   6   3   0      24562.69      24802.30       553.83 o
   7   3   0         44.29         75.27        15.73 o
   8   3   0       1618.30       1497.98       110.54 o
   9   3   0        200.69        160.70        26.91 o
  10   3   0       6469.96       6815.53       288.26 o
  11   3   0          3.33          0.61        24.50 o
  12   3   0        395.74        381.63        46.60 o
  13   3   0         90.10         83.01        27.05 o
   0   4   0      17260.38      16561.72       229.85 o
   1   4   0        154.89        168.21        10.26 o
   2   4   0       1253.91       1339.77        22.95 o
   3   4   0       1405.27       1499.71        40.68 o
   4   4   0      10011.88       9656.47       131.04 o
   5   4   0         10.70         12.66         7.90 o
   6   4   0        265.57        256.85        20.78 o
   7   4   0        644.94        660.84        40.81 o
   8   4   0       4015.35       4082.04       289.43 o
   9   4   0        231.25        236.69        43.25 o
  10   4   0        321.07        364.08       100.27 o
  11   4   0        402.59        269.45        57.94 o
  12   4   0       1783.73       1972.17       141.18 o
  13   4   0         69.16         80.53        59.16 o
   1   5   0          8.24         12.09         3.17 o
   2   5   0      11879.14      11596.49       141.15 o
   3   5   0        393.78        346.13        22.33 o
   4   5   0       1751.73       1855.20        43.38 o
   5   5   0       3075.69       3102.42        71.45 o
   6   5   0       2955.13       2825.48        63.85 o
   7   5   0         35.00         42.81        13.30 o
   8   5   0        207.23        183.91        22.63 o
   9   5   0        483.83        564.07        40.57 o
  10   5   0       2369.02       2337.96        80.12 o
  11   5   0          2.68         -2.97        16.02 o
  12   5   0         13.94          4.53        21.45 o
   0   6   0      24218.16      24324.62       432.85 o
   1   6   0          0.06          8.78         4.30 o
   2   6   0        483.14        499.07        15.36 o
   3   6   0         88.57         95.91         8.58 o
   4   6   0      11798.66      11421.30       168.38 o
   5   6   0         81.37         56.58        10.08 o
   6   6   0        491.78        489.94        31.78 o
   7   6   0        222.41        228.52        23.96 o
   8   6   0       6784.83       6835.82       204.68 o
   9   6   0          0.57         -2.78        13.15 o
  10   6   0        727.92        830.23        59.77 o
  11   6   0        277.45        315.28        39.81 o
  12   6   0       1742.23       1729.98        76.76 o
   1   7   0       1373.34       1369.04        26.53 o
   2   7   0       3909.14       3875.41        61.48 o
   3   7   0        763.17        813.54        21.21 o
   4   7   0        480.09        502.36        36.59 o
   5   7   0        683.11        554.35        26.34 o
   6   7   0       4507.46       4503.08       111.06 o
   7   7   0        427.27        443.62        33.78 o
   8   7   0         48.30         35.27        16.20 o
   9   7   0          4.05          1.87        14.19 o
  10   7   0       1728.07       1671.50        69.53 o
  11   7   0        146.84        126.60        26.16 o
   0   8   0       1202.53       1173.74        37.80 o
   1   8   0       2348.74       2419.84        47.64 o
   2   8   0        111.76        103.11         9.79 o
   3   8   0        967.51        996.54        25.03 o
   4   8   0        768.55        739.78        21.81 o
   5   8   0       1110.77       1128.37        48.02 o
   6   8   0        247.49        227.54        25.24 o
   7   8   0       1559.26       1443.52        57.35 o
   8   8   0       1944.90       2027.56       103.06 o
   9   8   0        185.87        216.97        28.69 o
  10   8   0         11.21         -6.17        23.76 o
   1   9   0         14.68         25.31         9.14 o
   2   9   0       3665.42       3695.25        70.37 o
   3   9   0         42.73         42.92        11.71 o
   4   9   0         32.10          6.05         9.63 o
   5   9   0        289.83        275.76        32.38 o
   6   9   0       2508.80       2458.25       175.84 o
   7   9   0        285.09        292.79        30.16 o
   8   9   0          0.17         -0.25        14.93 o
   9   9   0        125.07        199.84        29.56 o
   0  10   0       1050.01       1066.13        50.17 o
   1  10   0        689.10        621.34        47.80 o
   2  10   0        131.07        149.17        21.98 o
   3  10   0          5.74         -1.35         9.78 o
   4  10   0        979.95        961.90        39.61 o
   5  10   0        212.70        220.91        22.12 o
   6  10   0         82.36         85.23        18.09 o
   7  10   0        480.40        459.86        33.30 o
   8  10   0        394.42        387.09        37.83 o
   1  11   0        809.84        795.24        33.13 o
   2  11   0        229.81        246.24        20.55 o
   3  11   0        108.56        138.89        21.33 o
   4  11   0          0.23          5.60        12.45 o
   5  11   0        707.28        739.69        70.65 o
   6  11   0         40.41         -3.26        13.23 o
   7  11   0        146.83        143.79        28.83 o
   0  12   0       1078.29        956.15        92.19 o
   1  12   0          8.43          7.08        18.07 o
   2  12   0         36.98         60.03        17.16 o
   3  12   0         51.16         27.53        16.11 o
   4  12   0       1231.70       1294.16        61.44 o
   5  12   0          5.38          8.71        13.65 o
 -13   1   1         57.80         45.37        23.84 o
 -12   1   1          9.97         28.37        18.56 o
 -11   1   1        726.66        686.26        73.03 o
 -10   1   1       1170.31       1057.13        59.65 o
[truncated: 1,063,574 more chars]
